# Supplementary material for: Single-site iron-anchored amyloid hydrogels as catalytic platforms for alcohol detoxification
Source: Nat Nanotechnol. 2024 May 13;19(8):1168–77. doi: 10.1038/s41565-024-01657-7 (PMC11329373; doi:10.1038/s41565-024-01657-7)
Supplement: Supplementary file 3 — Source data for Fig. 1. [file 41565_2024_1657_MOESM3_ESM.xlsx]

## Sheet: Fig. 1g
Fig. 1g	FibBLG		FeSA@ FibBLG
	Position (nm)	height (nm)	Position (nm)	height (nm)
The corresponding height profiles of the white auxiliary lines	0	-0.37561	0	-1.27623
	1.78328	-0.34781	2.39549	-1.27147
	3.56657	-0.53259	4.79097	-1.14604
	5.34985	-0.58195	7.18646	-1.16485
	7.13313	-0.51272	9.58194	-1.03939
	8.91641	-0.44729	11.9774	-0.97046
	10.6997	-0.41982	14.3729	-1.00214
	12.483	-0.26284	16.7684	-0.93321
	14.2663	-0.14203	19.1639	-0.77919
	16.0495	-0.26574	21.5594	-0.87113
	17.8328	-0.47331	23.9549	-0.9192
	19.6161	-0.49218	26.3503	-1.17961
	21.3994	-0.57156	28.7458	-1.28618
	23.1827	-0.43311	31.1413	-1.30961
	24.9659	-0.42217	33.5368	-1.2113
	26.7492	-0.26228	35.9323	-1.14608
	28.5325	-0.32134	38.3278	-1.20786
	30.3158	-0.42831	40.7233	-1.1974
	32.0991	-0.36355	43.1187	-1.2974
	33.8824	-0.38432	45.5142	-1.19916
	35.6656	-0.3449	47.9097	-1.16643
	37.4489	-0.30538	50.3052	-1.21446
	39.2322	-0.27445	52.7007	-1.36927
	41.0155	-0.00614	55.0962	-1.32976
	42.7988	-0.05449	57.4917	-1.29006
	44.5821	0.10373	59.8871	-1.08764
	46.3653	-0.17161	62.2826	-1.04791
	48.1486	-0.33686	64.6781	-0.68105
	49.9319	-0.52668	67.0736	-0.49499
	51.7152	-0.54119	69.4691	-0.67227
	53.4985	-0.44305	71.8646	-1.03509
	55.2818	-0.43233	74.2601	-1.17089
	57.065	-0.41145	76.6556	-1.19283
	58.8483	0.05382	79.051	-1.18225
	60.6316	0.15197	81.4465	-1.13475
	62.4149	0.41939	83.842	-1.09495
	64.1982	0.03183	86.2375	-0.99571
	65.9814	0.01262	88.633	-0.9004
	67.7647	-0.37192	91.0285	-0.97768
	69.548	-0.29901	93.424	-0.87048
	71.3313	-0.21561	95.8194	-0.77211
	73.1146	-0.08776	98.2149	-0.76324
	74.8979	-0.12785	100.61	-0.8697
	76.6812	-0.30984	103.006	-0.81336
	78.4644	-0.18211	105.401	-0.90198
	80.2477	-0.04801	107.797	-1.00854
	82.031	-0.32949	110.192	-1.1764
	83.8143	-0.39169	112.588	-1.1952
	85.5976	-0.35216	114.983	-1.08628
	87.3808	-0.364	117.379	-1.0172
	89.1641	-0.05717	119.774	-1.18709
	90.9474	0.71551	122.17	-1.26276
	92.7307	1.27838	124.565	-1.13523
	94.514	1.81434	126.961	-1.00003
	96.2973	2.41127	129.356	-1.01884
	98.0805	2.62554	131.752	-1.22741
	99.8638	2.98095	134.147	-1.15844
	101.647	3.15201	136.543	-1.23731
	103.43	3.2506	138.938	-1.26126
	105.214	3.08635	141.334	-1.28005
	106.997	2.7353	143.729	-1.30105
	108.78	2.18806	146.125	-1.11503
	110.564	1.19698	148.52	-0.87029
	112.347	0.07213	150.916	-0.83055
	114.13	-0.35718	153.311	-0.84004
	115.913	-0.52735	155.707	-1.02054
	117.697	-0.5528	158.102	-1.00996
	119.48	-0.48358	160.498	-0.73975
	121.263	-0.41458	162.893	-0.61211
	123.046	-0.45968	165.288	-0.66934
	124.83	-0.50971	167.684	-0.62951
	126.613	-0.41134	170.079	-0.65165
	128.396	-0.36589	172.475	-0.76461
	130.18	-0.39258	174.87	-0.92966
	131.963	-0.35272	177.266	-0.94849
	133.746	-0.20612	179.661	-0.73317
	135.53	-0.1121	182.057	-0.82434
	137.313	-0.02657	184.452	-0.90169
	139.096	-0.1629	186.848	-0.34802
	140.879	-0.09569	189.243	1.36486
	142.663	-0.19383	191.639	2.1068
	144.446	-0.27121	194.034	2.66645
	146.229	-0.21963	196.43	2.64773
	148.012	-0.17429	198.825	1.80579
	149.796	-0.18993	201.221	1.58226
	151.579	-0.20902	203.616	-0.05747
	153.362	-0.40274	206.012	-0.96562
	155.146	-0.47599	208.407	-1.1306
	156.929	-0.58317	210.803	-1.13047
	158.712	-0.41726	213.198	-1.03216
	160.495	-0.29979	215.594	-0.90054
	162.279	-0.37717	217.989	-0.94855
	164.062	-0.41011	220.385	-1.08299
	165.845	-0.47922	222.78	-1.14496
	167.629	-0.40821	225.176	-1.04676
	169.412	-0.42742	227.571	-1.16631
	171.195	-0.51172	229.967	-1.0973
	172.978	-0.44807	232.362	-0.97822
	174.762	-0.32034	234.758	-0.76286
	176.545	-0.22476	237.153	-0.8455
	178.328	-0.29108	239.549	-1.08117
	180.112	-0.25111	241.944	-1.217
	181.895	-0.18378	244.34	-1.08192
	183.678	-0.12874	246.735	-1.07138
	185.461	-0.31911	249.131	-1.07047
	187.245	-0.48481	251.526	-1.11843
	189.028	-0.60082	253.922	-1.10675
	190.811	-0.19283	256.317	-0.98039
	192.595	-0.0948	258.712	-0.85286
	194.378	0.05695	261.108	-0.64911
	196.161	-0.0728	263.503	-0.69705
	197.944	-0.2385	265.899	-0.97954
	199.728	-0.35127	268.294	-1.05677
	201.511	-0.33106	270.69	-0.87423
	203.294	-0.47219	273.085	-0.63749
	205.077	-0.31531	275.481	-0.59773
	206.861	-0.33709	277.876	0.083
	208.644	-0.38755	280.272	0.29831
	210.427	-0.34803	282.667	1.53424
	212.211	-0.19662	285.063	1.89586
	213.994	-0.15386	287.458	2.53235
	215.777	-0.32335	289.854	2.62466
	217.56	-0.16625	292.249	2.6936
	219.344	-0.33028	294.645	2.13389
	221.127	-0.23838	297.04	2.02722
	222.91	-0.28662	299.436	0.77872
	224.694	-0.31431	301.831	0.58441
	226.477	-0.34836	304.227	-0.61327
	228.26	-0.39693	306.622	-1.05435
	230.043	-0.1121	309.018	-0.92683
	231.827	0.05616	311.413	-0.93275
	233.61	-0.24196	313.809	-1.01005
	235.393	-0.40743	316.204	-1.01961
	237.177	-0.6304	318.6	-0.92135
	238.96	-0.42161	320.995	-0.83875
	240.743	-0.41134	323.391	-0.8196
	242.526	-0.30828	325.786	-0.86773
	244.31	-0.34635	328.182	-0.74258
	246.093	-0.45332	330.577	-0.67378
	247.876	-0.61098	332.973	-0.62027
	249.66	-0.49486	335.368	-0.72668
	251.443	-0.40263	337.764	-0.91115
	253.226	-0.33351	340.159	-1.14616
	255.009	-0.34513	342.555	-1.22341
	256.793	-0.22644	344.95	-0.88526
	258.576	-0.27478	347.346	-0.72836
	260.359	-0.32134	349.741	-0.64627
	262.142	-0.0872	352.137	-0.69421
	263.926	-0.07738	354.532	-0.96473
	265.709	0.04355	356.927	-1.21377
	267.492	-0.21226	359.323	-1.14475
	269.276	-0.32402	361.718	-1.10594
	271.059	-0.31364	364.114	-1.0077
	272.842	-0.18434	366.509	-1.02398
	274.625	-0.28427	368.905	-0.89642
	276.409	-0.30337	371.3	-0.72151
	278.192	-0.40721	373.696	-0.71773
	279.975	-0.524	376.091	-0.76582
	281.759	-0.35886	378.487	-0.80226
	283.542	-0.31922	380.882	-0.93819
	285.325	-0.1111	383.278	-0.9305
	287.108	-0.13354	385.673	-1.00772
	288.892	-0.09412	388.069	-0.89777
	290.675	-0.1619	390.464	-1.0214
	292.458	-0.1935	392.86	-1.21581
	294.242	-0.18323	395.255	-1.23437
	296.025	-0.16771	397.651	-1.25315
	297.808	-0.19819	400.046	-1.02643
	299.591	-0.42931	402.442	-0.86959
	301.375	-0.4483	404.837	-0.95544
	303.158	-0.56397	407.233	-1.04362
	304.941	-0.67853	409.628	-0.94539
	306.725	-0.60941	412.024	-0.90606
	308.508	-0.5662	414.419	-0.77857
	310.291	-0.56687	416.815	-0.9651
	312.074	-0.49787	419.21	-0.80836
	313.858	-0.35205	421.606	-0.65608
	315.641	-0.44495	424.001	-0.9746
	317.424	-0.3257	426.397	-1.22739
	319.208	-0.22722	428.792	-0.99559
	320.991	0.02177	431.188	0.3612
	322.774	-0.18814	433.583	2.07181
	324.557	-0.20701	435.978	2.78497
	326.341	-0.26373	438.374	2.90729
	328.124	-0.30839	440.769	2.25914
	329.907	-0.26842	443.165	1.18735
	331.691	-0.3928	445.56	-0.35189
	333.474	-0.37259	447.956	-1.10175
	335.257	-0.40107	450.351	-1.38736
	337.04	-0.41993	452.747	-1.43503
	338.824	-0.51797	455.142	-1.35146
	340.607	-0.48704	457.538	-1.29033
	342.39	-0.35953	459.933	-1.39649
	344.173	-0.44696	462.329	-1.41329
	345.957	-0.59043	464.724	-1.16823
	347.74	-0.57391	467.12	-1.01444
	349.523	-0.56386	469.515	-0.97403
	351.307	-0.20232	471.911	-1.23037
	353.09	-0.17429	474.306	-1.32169
	354.873	-0.19328	476.702	-1.25169
	356.656	-0.17608	479.097	-1.17439
	358.44	0.11769	481.493	-1.27997
	360.223	0.01072	483.888	-1.23888
	362.006	-0.06878	486.284	-1.19826
	363.79	-0.4464	488.679	-1.2721
	365.573	-0.7348	491.075	-1.26581
	367.356	-0.72453	493.47	-1.13755
	369.139	-0.40799	495.866	-0.91455
	370.923	0.03171	498.261	-0.69871
	372.706	0.1006	500.657	-0.52989
	374.489	0.14136	503.052	-0.51926
	376.273	0.02043	505.447	-0.63567
	378.056	-0.05694	507.843	-0.71778
	379.839	-0.33787	510.238	-0.79472
	381.623	-0.43746	512.634	-0.8662
	383.406	-0.34881	515.029	-0.94288
	385.189	-0.07459	517.425	-0.98221
	386.972	-0.25178	519.82	-1.11754
	388.756	-0.45365	522.216	-0.89405
	390.539	-0.14995	524.611	-0.67174
	392.322	0.1609	527.007	-0.66098
	394.105	1.20446	529.402	-0.8837
	395.889	1.97736	531.798	-0.87298
	397.672	2.67523	534.193	-0.66788
	399.455	2.90033	536.589	-0.77423
	401.239	3.02293	538.984	-0.65892
	403.022	3.26791	541.38	-0.624
	404.805	3.28879	543.775	-0.5546
	406.588	3.05397	546.171	-0.75564
	408.372	2.62442	548.566	-0.74468
	410.155	1.57695	550.962	-0.74213
	411.938	0.62138	553.357	-0.76068
	413.722	0.22187	555.753	-0.85481
	415.505	-0.09011	558.148	-0.65538
	417.288	-0.32413	560.544	-0.61541
	419.071	-0.48715	562.939	-0.40184
	420.855	-0.38878	565.335	-0.30336
	422.638	-0.39157	567.73	-0.32134
	424.421	-0.34859	570.126	-0.51546
	426.204	-0.27981	572.521	-0.81575
	427.988	-0.21371	574.917	-0.99717
	429.771	-0.31677	577.312	-0.95722
	431.554	-0.34412	579.708	-0.5651
	433.338	-0.27478	582.103	-0.46657
	435.121	-0.18546	584.499	-0.54452
	436.904	-0.22119	586.894	-0.62148
	438.688	-0.24017	589.29	-0.62523
	440.471	-0.34468	591.685	-0.72405
	442.254	-0.39772	594.081	-0.83011
	444.037	-0.29924	596.476	-0.91345
	445.821	-0.23604	598.871	-0.87317
	447.604	-0.14482	601.267	-0.54015
	449.387	-0.14817
	451.171	-0.19662
	452.954	-0.26965
	454.737	-0.19919
	456.52	-0.07135
	458.304	-0.10038
	460.087	-0.30069
	461.87	-0.26105
	463.654	-0.09011
	465.437	-0.11847
	467.22	-0.26194
	469.003	-0.48592
	470.787	-0.56308
	472.57	-0.41011
	474.353	-0.31196
	476.136	-0.28517
	477.92	-0.30515
	479.703	-0.31263
	481.486	-0.24385
	483.27	1.07259
	485.053	2.62185
	486.836	2.80799
	488.619	3.41128
	490.403	3.25183
	492.186	2.88124
	493.969	1.25861
	495.752	-0.20187
	497.536	-0.57581
	499.319	-0.53639
	501.102	-0.42328
	502.886	-0.45566
	504.669	-0.53315
	506.452	-0.54264
	508.236	-0.43345
	510.019	-0.30582
	511.802	-0.31911
	513.585	-0.09279
	515.369	0.02088
	517.152	0.06063
	518.935	0.00112
	520.718	-0.00447
	522.502	0.03439
	524.285	-0.15665
	526.068	-0.26485
	527.852	-0.31319
	529.635	-0.15944
	531.418	-0.13477
	533.202	-0.28751
	534.985	-0.39459
	536.768	-0.57871
	538.551	-0.37136
	540.335	-0.30225
	542.118	-0.04008
	543.901	-0.05784
	545.684	-0.10094
	547.468	-0.03193
	549.251	-0.09826
	551.034	-0.14471
	552.818	-0.22253
	554.601	-0.30794
	556.384	-0.34345
	558.167	-0.36243
	559.951	-0.27467
	561.734	-0.19819
	563.517	-0.21516
	565.301	-0.23425
	567.084	-0.04678
	568.867	-0.15431
	570.65	-0.26138
	572.434	-0.26574
	574.217	-0.36065
	576	-0.35026
	577.784	-0.42943
	579.567	-0.30973
	581.35	-0.0977
	583.133	-0.1169
	584.917	-0.17318
	586.7	-0.2088
	588.483	-0.22789
	590.266	-0.2108
	592.05	-0.26418
	593.833	-0.40028
	595.616	-0.30214
	597.4	-0.18713
	599.183	-0.12115
	600.966	-0.19875
