# Supplementary material for: Single-site iron-anchored amyloid hydrogels as catalytic platforms for alcohol detoxification
Source: Nat Nanotechnol. 2024 May 13;19(8):1168–77. doi: 10.1038/s41565-024-01657-7 (PMC11329373; doi:10.1038/s41565-024-01657-7)
Supplement: Supplementary file 4 — Source data for Fig. 2. [file 41565_2024_1657_MOESM4_ESM.xlsx]

## Sheet: Fig. 2a
Fig.2a	Photo energy (eV)	XANES (a.u.)
		FeSA@ FibBLG	Fe-foil	Fe2O3	Fe-Pc
XANES spectra of samples	7002	3.58609e-05	-0.000478002	0.000131537	0.000321329
	7007.01	0.000218943	-4.95935e-05	-0.000127737	-0.00146
	7012	0.000135864	-0.000198202	-0.000992491	-0.000866795
	7017	-0.000140429	-8.67131e-05	-7.9007e-06	-0.00243
	7022	-0.000240719	-0.000278122	-0.000876879	-0.00248
	7027	-0.000468395	-0.000537161	-0.00052332	-0.0028
	7032	-0.000569503	-0.000252933	-0.000788726	-0.00264
	7037	-0.000644341	-0.000211248	-0.000841518	-0.00249
	7042	-0.000956209	-0.000637986	-0.00133	-0.00252
	7047	-0.00129	0.000126814	-0.000659438	-0.00317
	7051.99	-0.00183	-0.000158214	-0.000898359	-0.00167
	7057	-0.00189	-0.000111717	-0.00080514	-0.0027
	7061.99	-0.00149	-2.85561e-05	-0.000555524	-0.00298
	7067	-0.000988297	0.000397807	-0.000528565	-0.00201
	7072	-0.00151	0.000322374	-0.000161914	-0.000970627
	7077	-0.000966855	0.000979091	0.000139309	-0.000707986
	7082	-0.000749125	0.00147	0.000387362	0.00065578
	7087	-2.46053e-05	0.00244	0.000996839	0.00256
	7091.99	0.000638791	0.00343	0.00199	0.00506
	7092.5	0.000609693	0.00359	0.00214	0.00614
	7093	0.000435595	0.00381	0.00212	0.00679
	7093.5	0.000988136	0.00358	0.00224	0.00679
	7094	0.000930012	0.00414	0.0022	0.007
	7094.49	0.0011	0.00448	0.00292	0.00741
	7095	0.00122	0.0043	0.00268	0.00776
	7095.5	0.00154	0.00465	0.00265	0.00797
	7096	0.00143	0.00482	0.00322	0.00829
	7096.5	0.00178	0.00509	0.00317	0.0088
	7097	0.00191	0.00559	0.00354	0.00909
	7097.5	0.00221	0.00556	0.00347	0.00883
	7098.01	0.00227	0.00572	0.00335	0.00876
	7098.5	0.00255	0.0064	0.00399	0.00918
	7099	0.0027	0.00663	0.00408	0.00961
	7099.5	0.003	0.0071	0.00404	0.01003
	7100	0.00291	0.00785	0.00455	0.01036
	7100.5	0.00349	0.00805	0.00499	0.01073
	7101	0.00354	0.00844	0.00512	0.011
	7101.5	0.00378	0.00901	0.00519	0.01187
	7101.99	0.00397	0.00964	0.00545	0.0118
	7102.51	0.00448	0.01041	0.00589	0.01208
	7103	0.00445	0.01124	0.00622	0.01262
	7103.5	0.00483	0.01224	0.00671	0.01297
	7104	0.00552	0.01354	0.00692	0.01339
	7104.5	0.00581	0.01472	0.00703	0.01372
	7105	0.00629	0.01588	0.00793	0.01433
	7105.5	0.00668	0.01767	0.00836	0.01455
	7106	0.00717	0.02	0.00875	0.01471
	7106.5	0.00789	0.02244	0.00954	0.01581
	7107	0.00788	0.02676	0.01023	0.0175
	7107.5	0.00896	0.03383	0.01115	0.01932
	7108	0.00967	0.04545	0.01207	0.02137
	7108.5	0.01064	0.0649	0.01323	0.02393
	7109	0.01182	0.09525	0.01554	0.02813
	7109.5	0.01319	0.13639	0.01866	0.03524
	7110	0.01546	0.18078	0.02398	0.04698
	7110.5	0.01866	0.22182	0.0315	0.06504
	7111	0.02372	0.25492	0.04157	0.08806
	7111.5	0.03157	0.28363	0.05018	0.10949
	7112	0.04122	0.30903	0.05814	0.12176
	7112.5	0.05043	0.32903	0.06491	0.11851
	7113	0.05846	0.34238	0.06686	0.10457
	7113.5	0.06431	0.35081	0.06355	0.09176
	7114	0.06919	0.35659	0.06203	0.08409
	7114.5	0.07227	0.36165	0.06325	0.08083
	7115	0.07405	0.37011	0.06522	0.08292
	7115.5	0.07736	0.38746	0.06755	0.08942
	7116.01	0.08444	0.41698	0.06983	0.09953
	7116.49	0.09513	0.45132	0.07208	0.11358
	7117	0.1114	0.48934	0.07617	0.13214
	7117.5	0.13114	0.52337	0.08507	0.15227
	7118	0.15295	0.55949	0.09861	0.17212
	7118.5	0.17681	0.59685	0.11777	0.19377
	7119	0.20101	0.63437	0.14152	0.22116
	7119.5	0.22589	0.67381	0.17286	0.254
	7120	0.25257	0.7093	0.21612	0.29011
	7120.51	0.28176	0.74146	0.274	0.33038
	7121	0.31344	0.76672	0.3447	0.37386
	7121.5	0.34982	0.78721	0.42955	0.4209
	7122	0.39008	0.80468	0.51127	0.47626
	7122.5	0.43305	0.82059	0.57926	0.53149
	7123	0.47978	0.83518	0.64026	0.59034
	7123.51	0.52763	0.8507	0.7043	0.65163
	7124	0.57756	0.86595	0.77585	0.71065
	7124.5	0.62929	0.88305	0.8555	0.76772
	7125	0.68159	0.90251	0.94287	0.81664
	7125.5	0.73301	0.92237	1.03322	0.86169
	7126	0.78543	0.94221	1.12836	0.90066
	7126.49	0.83578	0.96307	1.21477	0.93559
	7127	0.88565	0.98554	1.28719	0.96904
	7127.5	0.93391	1.00747	1.33492	1.00202
	7128	0.979	1.02903	1.36381	1.03581
	7128.51	1.02162	1.04633	1.37952	1.06674
	7129	1.05919	1.05559	1.38782	1.09572
	7129.5	1.09657	1.05281	1.39923	1.12701
	7130	1.12733	1.04111	1.42088	1.15599
	7130.51	1.15321	1.02576	1.45202	1.18156
	7131	1.17368	1.00859	1.47955	1.20478
	7131.5	1.18835	0.99055	1.49155	1.22579
	7132	1.19846	0.97345	1.48998	1.24367
	7132.49	1.2051	0.95676	1.47633	1.25748
	7133	1.20663	0.94084	1.45294	1.26634
	7133.5	1.2071	0.92995	1.42071	1.27147
	7134.01	1.20673	0.9233	1.38641	1.27246
	7134.5	1.20661	0.92051	1.35332	1.27183
	7135	1.20425	0.91974	1.32652	1.2693
	7135.5	1.20341	0.92143	1.30682	1.26504
	7136	1.20114	0.92486	1.29055	1.25981
	7136.5	1.19935	0.93048	1.27333	1.25317
	7137	1.19711	0.93754	1.25356	1.24561
	7137.5	1.19369	0.94566	1.23149	1.23764
	7138	1.1893	0.95341	1.20628	1.22659
	7138.51	1.18216	0.95913	1.17884	1.21322
	7139	1.174	0.96234	1.15078	1.19957
	7139.5	1.1653	0.96474	1.12573	1.18322
	7139.99	1.15328	0.96534	1.10499	1.16839
	7140.5	1.13996	0.96477	1.08854	1.15395
	7141	1.12665	0.96335	1.07479	1.13868
	7141.5	1.11332	0.96057	1.06421	1.12598
	7142	1.09874	0.95918	1.05488	1.11466
	7143.3	1.06197	0.96069	1.04573	1.08994
	7144.62	1.02817	0.97123	1.05054	1.0725
	7145.97	0.99727	0.99475	1.04941	1.05226
	7147.35	0.97074	1.01873	1.0269	1.02914
	7148.76	0.94438	1.03041	0.98903	1.00333
	7150.2	0.92213	1.03953	0.96009	0.98052
	7151.65	0.9003	1.04479	0.93236	0.95928
	7153.14	0.88244	1.04394	0.90495	0.93758
	7154.66	0.86622	1.0384	0.88158	0.91261
	7156.2	0.85408	1.03526	0.85663	0.88701
	7157.77	0.84524	1.03455	0.84191	0.86498
	7159.37	0.84044	1.0343	0.83986	0.85156
	7161	0.84136	1.02997	0.84628	0.84961
	7162.65	0.84658	1.02406	0.85784	0.86128
	7164.33	0.85775	1.01933	0.8717	0.88325
	7166.04	0.87048	1.01692	0.88963	0.9096
	7167.77	0.88678	1.01274	0.91179	0.93285
	7169.54	0.90403	1.00435	0.94858	0.94799
	7171.32	0.92383	0.99249	0.99165	0.9584
	7173.14	0.94321	0.97381	1.03678	0.96748
	7175	0.96191	0.95763	1.07049	0.97475
	7176.87	0.9765	0.94339	1.08627	0.97982
	7178.76	0.98262	0.93868	1.095	0.98438
	7180.69	0.988	0.94204	1.09592	0.98894
	7182.65	0.99208	0.95112	1.09157	0.99316
	7184.63	0.99488	0.96567	1.08601	0.99829
	7186.64	0.99572	0.98653	1.08154	1.00227
	7188.68	0.99763	1.00601	1.07757	1.00672
	7190.74	1.00011	1.02814	1.07111	1.01158
	7192.83	1.00209	1.03631	1.0598	1.0149
	7194.96	1.00386	1.02836	1.04875	1.01757
	7197.11	1.0037	1.01213	1.03701	1.0195
	7199.27	1.00372	0.98767	1.02639	1.01996
	7201.48	1.00271	0.96448	1.01128	1.02061
	7203.71	0.99878	0.93952	1.00112	1.02113
	7205.96	0.99691	0.9326	0.99292	1.02078
	7208.25	0.98917	0.95269	0.98958	1.02028
	7210.55	0.9849	0.99724	0.98727	1.01758
	7212.9	0.98014	1.06342	0.98849	1.01348
	7215.27	0.97532	1.11542	0.9936	1.00832
	7217.66	0.973	1.15086	1.0017	1.00308
	7220.08	0.97076	1.15257	1.00816	0.9994
	7222.53	0.96858	1.12257	1.01061	0.99554
	7225	0.96748	1.07785	1.01064	0.9915
	7227.5	0.9666	1.02935	1.00594	0.98703
	7230.04	0.96595	0.98053	1.00134	0.98579
	7232.6	0.9659	0.94674	1.00038	0.98314
	7235.19	0.96586	0.9265	1.00296	0.98198
	7237.79	0.96723	0.92441	1.00642	0.97877
	7240.44	0.96873	0.9359	1.00645	0.97784
	7243.1	0.96968	0.95462	1.00245	0.97786
	7245.8	0.97118	0.97037	0.99482	0.97799
	7248.52	0.974	0.97574	0.99021	0.97817
	7251.28	0.97629	0.97003	0.98828	0.97678
	7254.06	0.97887	0.9632	0.99089	0.97855
	7256.85	0.98114	0.96539	0.99753	0.98128
	7259.69	0.9848	0.97699	1.00699	0.98621
	7262.55	0.99059	0.98771	1.01489	0.99004
	7265.44	0.98778	0.99744	1.021	0.99625
	7268.35	0.9971	1.01236	1.02336	1.00148
	7271.3	1.00091	1.03272	1.02372	1.006
	7274.27	1.00303	1.04536	1.02797	1.01005
	7277.26	1.00485	1.05386	1.03431	1.01279
	7280.29	1.00621	1.06771	1.038	1.01321
	7283.34	1.00577	1.08226	1.03901	1.01252
	7286.43	1.00534	1.09062	1.03661	1.01038
	7289.53	1.0043	1.08008	1.03327	1.00739
	7292.66	1.00307	1.05051	1.02981	1.00514
	7295.82	1.00196	1.021	1.02587	1.00232
	7299.02	1.00051	0.99457	1.01901	1.00108
	7302.24	0.99855	0.97573	1.01177	1.00099
	7305.47	0.99859	0.96669	1.00311	1.00011
	7308.75	0.99698	0.96523	0.99447	0.99864
	7312.04	0.99778	0.96729	0.98704	0.99703
	7315.38	0.9969	0.96853	0.97869	0.99579
	7318.73	0.99622	0.96857	0.97399	0.99499
	7322.11	0.99488	0.96947	0.97412	0.99436
	7325.51	0.99543	0.97077	0.98014	0.99409
	7328.95	0.99415	0.9698	0.9896	0.99406
	7332.41	0.9943	0.96437	0.99932	0.995
	7335.91	0.99445	0.96016	1.00975	0.99569
	7339.43	0.99446	0.96492	1.01796	0.99507
	7342.98	0.99572	0.98114	1.02226	0.99674
	7346.55	0.99632	1.00155	1.02233	0.99735
	7350.14	0.99747	1.02055	1.01901	0.99852
	7353.78	0.99767	1.03793	1.0154	0.99884
	7357.44	0.99931	1.05301	1.0119	0.99899
	7361.12	0.99917	1.06443	1.00827	0.9983
	7364.82	0.99899	1.06747	1.00236	0.99896
	7368.56	0.99964	1.06148	0.99665	0.99801
	7372.32	1.00032	1.04216	0.99198	0.99662
	7376.13	1.00182	1.01082	0.99019	0.99581
	7379.95	1.00035	0.97858	0.98922	0.99551
	7383.8	1.00136	0.96109	0.98776	0.99587
	7387.66	1.00223	0.95992	0.98718	0.99593
	7391.57	1.0016	0.9674	0.98698	0.99619
	7395.5	1.00238	0.97453	0.98977	0.99673
	7399.46	1.00358	0.97669	0.99581	0.99805
	7403.44	1.00423	0.97802	1.00262	0.9998
	7407.46	1.00337	0.98082	1.00814	1.00034
	7411.5	1.0034	0.98373	1.01174	1.00215
	7415.56	1.00233	0.98478	1.01306	1.00289
	7419.66	1.00251	0.98263	1.0124	1.00312
	7423.78	1.00224	0.97822	1.0093	1.00214
	7427.93	1.00176	0.97743	1.00477	1.00204
	7432.11	1.00201	0.98082	1.00024	1.00066
	7436.31	1.00156	0.98729	0.99546	0.9994
	7440.54	1.00094	0.99934	0.99022	0.99769
	7444.81	1.0013	1.01163	0.98641	0.99662
	7449.09	1.00092	1.019	0.98476	0.99589
	7453.4	1.00069	1.0218	0.98474	0.9937
	7457.75	0.99962	1.02225	0.98662	0.99351
	7462.12	0.9994	1.01946	0.98901	0.99313
	7466.51	0.99991	1.01306	0.99095	0.99472
	7470.94	1.00053	1.00413	0.99335	0.99542
	7475.39	0.99939	0.99696	0.99574	0.99689
	7479.86	0.99962	0.99261	0.9979	0.99811
	7484.37	0.99934	0.98576	0.99858	0.99877
	7488.91	0.99929	0.97938	0.99835	1.00038
	7493.46	0.99918	0.97714	0.9974	1.00121
	7498.06	0.9992	0.97933	0.99717	1.00249
	7502.66	0.99911	0.98393	0.99593	1.00263
	7507.31	0.99953	0.98666	0.99522	1.0032
	7511.98	0.99907	0.98737	0.9949	1.00278
	7516.68	0.99947	0.98776	0.99375	1.0014
	7521.41	0.99922	0.98853	0.99395	1.00139
	7526.16	0.99925	0.9911	0.99407	1.00082
	7530.94	0.99943	0.99363	0.99375	1.00061
	7535.74	1.00006	0.99457	0.9935	1.00053
	7540.58	1.00005	0.99465	0.99424	1.0012
	7545.44	1.00021	0.99423	0.9944	1.00122
	7550.34	1.00052	0.99634	0.99519	1.00163
	7555.25	1.00036	1.00145	0.99497	1.00227
	7560.2	1.00001	1.00665	0.99518	1.00231
	7565.17	1.00089	1.00828	0.99485	1.00232
	7570.17	0.99993	1.00633	0.99528	1.00115
	7575.19	0.99913	1.00167	0.99456	1.00123
	7580.25	0.99984	0.99609	0.99446	1.00081
	7585.34	0.99914	0.99265	0.99455	1.0014
	7590.44	0.99941	0.99193	0.99415	1.00209
	7595.59	0.99967	0.99294	0.99366	1.00236
	7600.75	0.99954	0.99423	0.99342	1.00226
	7605.94	0.99992	0.99342	0.99278	1.00217
	7611.16	1.00091	0.99198	0.99338	1.00161
	7616.41	0.99756	0.9921	0.99435	1.00303
	7621.69	0.99932	0.99426	0.99574	1.00396
	7626.99	0.99794	0.99603	0.99642	1.00296
	7632.31	0.99907	0.99532	0.99666	1.00387
	7637.67	0.99849	0.99338	0.99574	1.0032
	7643.05	0.9983	0.99133	0.99471	1.00294
	7648.46	0.99924	0.99097	0.9939	1.00245
	7653.9	0.99863	0.9916	0.99376	1.00261
	7659.37	0.99885	0.99274	0.99391	1.00152
	7664.86	0.99844	0.99493	0.99378	1.00175
	7670.38	0.99854	0.99763	0.99358	1.00246
	7675.93	0.9992	1.00011	0.99388	1.00249
	7681.51	1.00057	1.00243	0.99426	1.00262
	7687.12	0.99863	1.00216	0.99553	1.002
	7692.75	0.99971	1.00127	0.99659	1.00181

## Sheet: Fig. 2b
Fig.2b	R(Å)	|FT(k2χ(k))| (a.u.)
		FeSA@ FibBLG	Fe-foil	Fe2O3	Fe-Pc
Fourier-transformed magnitudes of the experimental Fe K-edge EXAFS signals of Fe1@FibBLG along with reference samples	0	0	0	0	0
	0.05	-0.00184	0.0017	-0.00384	0.000478426
	0.1	-0.00713	0.00686	-0.01595	-0.000425324
	0.15	-0.01551	0.01558	-0.03719	-0.00622
	0.2	-0.02662	0.02794	-0.06842	-0.02041
	0.25	-0.04011	0.04404	-0.1105	-0.04652
	0.3	-0.05561	0.06397	-0.16113	-0.08803
	0.35	-0.07277	0.08477	-0.20968	-0.14848
	0.4	-0.09123	0.10633	-0.26128	-0.19852
	0.45	-0.11064	0.12851	-0.31221	-0.24249
	0.5	-0.13063	0.14977	-0.3618	-0.28855
	0.55	-0.14932	0.16999	-0.40747	-0.33422
	0.6	-0.16683	0.18802	-0.44813	-0.37962
	0.65	-0.18228	0.2025	-0.48172	-0.42335
	0.7	-0.19478	0.21283	-0.50713	-0.4631
	0.75	-0.20371	0.21807	-0.52365	-0.49938
	0.8	-0.20828	0.21632	-0.52962	-0.53066
	0.85	-0.20833	0.20579	-0.52426	-0.55582
	0.9	-0.20249	0.18589	-0.50564	-0.57385
	0.95	-0.18982	0.15542	-0.46944	-0.58374
	1	-0.17257	0.11446	-0.41092	-0.58444
	1.05	-0.15046	0.06219	-0.33211	-0.573
	1.1	-0.12349	0.000623906	-0.21705	-0.54842
	1.15	-0.09285	-0.0662	-0.09484	-0.51295
	1.2	-0.06101	-0.12779	0.02942	-0.46653
	1.25	-0.02761	-0.1833	0.14885	-0.40286
	1.3	0.00755	-0.22504	0.26107	-0.32209
	1.35	0.03955	-0.26034	0.35825	-0.23461
	1.4	0.07341	-0.29643	0.4396	-0.13435
	1.45	0.10988	-0.32053	0.50075	-0.02421
	1.5	0.15044	-0.32737	0.55393	0.09416
	1.55	0.19081	-0.32056	0.61916	0.20973
	1.6	0.23581	-0.30256	0.68574	0.32131
	1.65	0.28378	-0.27142	0.74061	0.42413
	1.7	0.33381	-0.24633	0.76141	0.51845
	1.75	0.38303	-0.22752	0.76157	0.60075
	1.8	0.42082	-0.21196	0.7292	0.68529
	1.85	0.44938	-0.19588	0.63236	0.7542
	1.9	0.46686	-0.15647	0.5274	0.8098
	1.95	0.46412	-0.09066	0.47838	0.85188
	2	0.45193	0.00398	0.4348	0.86311
	2.05	0.42735	0.10516	0.38632	0.82768
	2.1	0.39167	0.23571	0.35785	0.80237
	2.15	0.35022	0.38165	0.36298	0.7437
	2.2	0.30524	0.53709	0.39096	0.70166
	2.25	0.25538	0.59465	0.41296	0.65642
	2.3	0.20365	0.49557	0.39729	0.60274
	2.35	0.15253	0.34682	0.32116	0.55607
	2.4	0.09097	0.14034	0.20224	0.49384
	2.45	0.02198	-0.07741	0.06726	0.46274
	2.5	-0.04522	-0.20326	-0.06924	0.38235
	2.55	-0.12228	-0.27593	-0.19784	0.27779
	2.6	-0.20676	-0.29359	-0.34772	0.16901
	2.65	-0.2884	-0.24458	-0.50264	0.06501
	2.7	-0.37527	-0.16992	-0.64451	-0.0396
	2.75	-0.46438	-0.12143	-0.79588	-0.14719
	2.8	-0.54794	-0.12369	-0.96955	-0.29659
	2.85	-0.62832	-0.16106	-1.12074	-0.46848
	2.9	-0.7029	-0.22867	-1.22737	-0.62656
	2.95	-0.76668	-0.25489	-1.29323	-0.79565
	3	-0.80956	-0.20562	-1.32674	-0.97901
	3.05	-0.83316	-0.0807	-1.3165	-1.13183
	3.1	-0.83611	0.10016	-1.29092	-1.21372
	3.15	-0.80445	0.25884	-1.25039	-1.24578
	3.2	-0.75738	0.34047	-1.18844	-1.21242
	3.25	-0.69482	0.4138	-1.09531	-1.10028
	3.3	-0.60511	0.46386	-0.94781	-0.94362
	3.35	-0.50419	0.4682	-0.72316	-0.75015
	3.4	-0.38298	0.42177	-0.43005	-0.57619
	3.45	-0.23864	0.37985	-0.12452	-0.43213
	3.5	-0.09013	0.36923	0.27367	-0.33807
	3.55	0.06541	0.37098	0.67012	-0.26102
	3.6	0.21666	0.36964	0.93163	-0.1817
	3.65	0.34277	0.33614	1.09605	-0.10687
	3.7	0.40447	0.28456	1.21013	-0.05491
	3.75	0.45027	0.22938	1.27223	-0.01395
	3.8	0.49589	0.19211	1.28478	0.02627
	3.85	0.53276	0.1707	1.25878	0.07683
	3.9	0.56135	0.11579	1.21243	0.11739
	3.95	0.57308	0.00511	1.18062	0.16455
	4	0.57728	-0.14708	1.13806	0.22406
	4.05	0.59439	-0.38319	1.09876	0.27392
	4.1	0.61875	-0.64884	1.04046	0.3255
	4.15	0.64152	-0.88542	0.94137	0.38488
	4.2	0.66132	-1.06481	0.81363	0.44669
	4.25	0.67896	-1.14431	0.66404	0.5098
	4.3	0.6738	-1.11779	0.50919	0.54603
	4.35	0.6664	-1.0195	0.35504	0.58559
	4.4	0.65775	-0.83226	0.1431	0.61272
	4.45	0.63275	-0.52978	-0.06824	0.63517
	4.5	0.56464	-0.21765	-0.24773	0.63946
	4.55	0.52028	0.13118	-0.41092	0.65453
	4.6	0.44231	0.50797	-0.50649	0.65369
	4.65	0.30114	0.72982	-0.57263	0.65743
	4.7	0.21288	0.68098	-0.62559	0.66545
	4.75	0.11762	0.42275	-0.63885	0.62061
	4.8	0.01034	0.04452	-0.60254	0.56353
	4.85	-0.0882	-0.42118	-0.50791	0.49726
	4.9	-0.15193	-0.93163	-0.36902	0.43256
	4.95	-0.21738	-1.42738	-0.24023	0.30585
	5	-0.28604	-1.72191	-0.16438	0.21673
	5.05	-0.3473	-1.62278	-0.1444	0.13566
	5.1	-0.39363	-0.95268	-0.16555	0.04515
	5.15	-0.43862	0.26069	-0.24537	-0.05959
	5.2	-0.48127	1.69302	-0.3629	-0.14364
	5.25	-0.51566	3.00972	-0.42943	-0.24227
	5.3	-0.5439	3.95199	-0.42879	-0.29352
	5.35	-0.57166	4.30652	-0.37087	-0.35857
	5.4	-0.57085	4.02757	-0.29797	-0.40351
	5.45	-0.56087	3.22118	-0.24721	-0.46828
	5.5	-0.55698	2.04147	-0.28608	-0.53169
	5.55	-0.55911	0.85154	-0.41479	-0.57906
	5.6	-0.54738	-0.43303	-0.59518	-0.60856
	5.65	-0.50488	-1.55288	-0.72296	-0.61521
	5.7	-0.46204	-2.2747	-0.81025	-0.66006
	5.75	-0.42229	-2.67898	-0.81085	-0.66707
	5.8	-0.37487	-2.70261	-0.73412	-0.71382
	5.85	-0.33417	-2.41654	-0.5569	-0.68847
	5.9	-0.26502	-1.93826	-0.33413	-0.61309
	5.95	-0.12723	-1.46328	-0.08098	-0.51728
	6	-0.05506	-1.19095	0.1499	-0.40687
	6.05	-0.14769	-1.21437	0.35818	-0.30828
	6.1	0.10956	-1.46779	0.44286	-0.12243
	6.15	0.27517	-1.68845	0.48059	0.04269
	6.2	0.34735	-1.64273	0.5382	0.19925
	6.25	0.40094	-1.35781	0.73184	0.32808
	6.3	0.45178	-0.99193	0.94904	0.45894
	6.35	0.49495	-0.65348	1.11274	0.55405
	6.4	0.49223	-0.3043	1.19096	0.58478
	6.45	0.47057	0.27552	1.20375	0.59884
	6.5	0.44673	1.00041	1.1421	0.55109
	6.55	0.40493	1.54346	1.05977	0.48387
	6.6	0.35636	1.87562	0.97347	0.38019
	6.65	0.31016	2.29251	0.86114	0.30679
	6.7	0.25916	2.88927	0.70544	0.20548
	6.75	0.19067	3.48987	0.48711	0.14904
	6.8	0.11056	3.87735	0.2013	0.09521
	6.85	0.10178	3.65652	-0.11185	0.11321
	6.9	0.04376	2.75017	-0.40168	0.08772
	6.95	0.0164	1.53535	-0.68933	0.02279
	7	0.0276	0.37349	-1.01817	-0.00979
	7.05	-0.0215	-0.59905	-1.334	-0.08246
	7.1	-0.05863	-1.37093	-1.5711	-0.12845
	7.15	-0.12408	-1.84747	-1.62957	-0.16365
	7.2	-0.14808	-2.03113	-1.48356	-0.18292
	7.25	-0.15497	-1.97561	-1.1981	-0.22667
	7.3	-0.22259	-1.88408	-0.77356	-0.21938
	7.35	-0.23028	-1.86111	-0.35654	-0.21701
	7.4	-0.23366	-1.85757	0.11765	-0.15373
	7.45	-0.24698	-1.81208	0.56285	-0.15509
	7.5	-0.23981	-1.75933	0.86487	-0.13593
	7.55	-0.19289	-1.74248	1.08323	-0.1461
	7.6	-0.17679	-1.88648	1.12146	-0.03974
	7.65	-0.13473	-2.18354	1.01243	-0.02374
	7.7	-0.11997	-2.35758	0.86128	0.03042
	7.75	-0.09289	-2.16887	0.72385	0.06868
	7.8	-0.02826	-1.52043	0.57297	0.05185
	7.85	-0.04425	-0.48497	0.37941	0.07711
	7.9	-0.06478	0.6097	0.13723	0.03427
	7.95	-0.05373	1.65716	-0.14178	0.08794
	8	-0.02552	2.57935	-0.40163	0.07111
	8.05	0.01783	3.43767	-0.60216	-0.02879
	8.1	0.09181	4.16854	-0.69134	-0.11959
	8.15	0.01296	4.5986	-0.74049	-0.12555
	8.2	0.01797	4.65928	-0.78917	-0.14996
	8.25	0.08098	4.17399	-0.8473	-0.11658
	8.3	0.10062	3.02225	-0.88149	-0.11788
	8.35	0.06227	1.39461	-0.87339	-0.09716
	8.4	0.10112	-0.52442	-0.69868	-0.0994
	8.45	0.16868	-2.01637	-0.3608	-0.06676
	8.5	0.22852	-2.61763	0.02314	-0.0255
	8.55	0.23219	-2.50047	0.41492	0.15219
	8.6	0.18262	-2.03287	0.75633	0.14926
	8.65	0.18669	-1.60061	0.99422	0.24102
	8.7	0.12758	-1.41778	1.1178	0.33461
	8.75	0.11027	-1.33721	1.16323	0.37856
	8.8	0.11735	-1.22938	1.09033	0.43104
	8.85	0.09497	-1.04432	0.91883	0.35935
	8.9	0.06546	-0.85907	0.65637	0.36142
	8.95	0.08235	-0.78194	0.37646	0.30132
	9	0.07	-0.8639	0.07573	0.21164
	9.05	0.02866	-1.17413	-0.26453	0.14467
	9.1	0.00905	-1.40742	-0.58824	-0.01775
	9.15	0.03534	-1.33615	-0.81438	-0.07722
	9.2	0.01187	-1.08431	-0.94401	-0.15781
	9.25	-0.000822475	-0.59564	-0.96002	-0.21194
	9.3	-0.05393	0.18731	-0.87604	-0.38468
	9.35	-0.11251	1.09049	-0.68842	-0.45415
	9.4	-0.11328	1.86914	-0.50493	-0.43724
	9.45	-0.07224	2.31032	-0.37192	-0.47392
	9.5	-0.01561	2.51471	-0.18595	-0.35958
	9.55	-0.06471	2.57589	0.02996	-0.3219
	9.6	-0.10426	2.43548	0.21759	-0.22639
	9.65	-0.08602	2.01961	0.34564	-0.11535
	9.7	-0.10509	1.36001	0.40705	-0.07499
	9.75	-0.10532	0.70238	0.39869	-0.03688
	9.8	-0.10952	0.2383	0.35804	0.11279
	9.85	-0.10768	-0.14848	0.28878	0.16523
	9.9	-0.10634	-0.68079	0.2434	0.21998
	9.95	-0.10189	-1.27145	0.18178	0.30104
	10	-0.06173	-1.63861	0.13202	0.26362
	10.05	-0.09149	-1.71283	0.07096	0.33627
	10.1	-0.07462	-1.47032	-0.00251	0.25604
	10.15	-0.05788	-1.09582	-0.02131	0.13339
	10.2	-0.07187	-0.84234	-0.00576	0.10726
	10.25	-0.06199	-0.73806	-0.00121	0.07615
	10.3	-0.04315	-0.73976	-0.00124	0.000863289
	10.35	0.01472	-0.70603	-0.02635	-0.01
	10.4	0.04508	-0.62235	-0.0023	-0.0486
	10.45	0.05145	-0.3859	0.03567	0.00421
	10.5	0.07626	-0.15125	0.08176	-0.01509
	10.55	0.11125	-0.00954	0.13162	0.02283
	10.6	0.10927	-0.00833	0.14441	0.02427
	10.65	0.07778	-0.0243	0.14497	0.09472
	10.7	0.11879	-0.00928	0.112	0.08722
	10.75	0.16811	0.19518	0.10038	0.0665
	10.8	0.07152	0.67197	0.12988	-0.05122
	10.85	-0.00562	1.19759	0.09453	-0.09719
	10.9	0.05177	1.55067	0.05185	-0.08708
	10.95	0.04143	1.58992	0.03642	-0.16842
	11	0.00456	1.3354	0.02182	-0.10104
	11.05	0.04319	0.85194	-0.03696	-0.05428
	11.1	0.07074	0.25013	-0.07838	-0.01151
	11.15	0.05932	-0.157	-0.12817	-0.02573
	11.2	0.08052	-0.36472	-0.18134	-0.02463
	11.25	0.19091	-0.35998	-0.20374	-0.03519
	11.3	0.13143	-0.21606	-0.15646	-0.10116
	11.35	-0.1869	-0.13411	-0.05829	-0.08563
	11.4	0.00787	-0.20836	0.08753	0.12868
	11.45	-0.10416	-0.38262	0.18465	0.15111
	11.5	-0.08243	-0.53152	0.22047	0.00532
	11.55	-0.02996	-0.38135	0.13836	0.14043
	11.6	-0.10954	-0.14468	0.02597	0.12976
	11.65	-0.13001	0.01492	-0.11163	0.0052
	11.7	-0.02844	-0.0473	-0.21501	-0.01092
	11.75	-0.0737	-0.23451	-0.2718	-0.04902
	11.8	-0.10587	-0.5187	-0.29353	-0.02679
	11.85	-0.1167	-0.68589	-0.26136	-0.14909
	11.9	-0.17746	-0.72925	-0.31088	-0.14689
	11.95	-0.1807	-0.67743	-0.31971	-0.02272
	12	-0.12474	-0.54709	-0.30275	0.04947
	12.05	-0.00565	-0.32032	-0.27232	0.01356
	12.1	-0.06308	0.02192	-0.223	0.07742
	12.15	-0.21751	0.31921	-0.0533	0.03762

## Sheet: Fig. 2c
Fig.2c	k(Å)	R+α(Å)
		0.1	0.2	0.3	0.4	0.5	0.6	0.7	0.8	0.9	1	1.1	1.2	1.3	1.4	1.5	1.6	1.7	1.8	1.9	2	2.1	2.2	2.3	2.4	2.5	2.6	2.7	2.8	2.9	3	3.1	3.2	3.3	3.4	3.5	3.6	3.7	3.8	3.9	4	4.1	4.2	4.3	4.4	4.5	4.6	4.7	4.8
Wavelet transform analysis of FeSA@FibBLG K-edge EXAFS data	1	0	0	0	0	0	0	0	0	0	0	0	0	0	0	0	0	0	0	0	0	0	0	0	0	0	0	0	0	0	0	0	0	0	0	0	0	0	0	0	0	0	0	0	0	0	0	0	0
	2	0.00612	0.00612	0.00612	0.00612	0.00613	0.00613	0.00613	0.00614	0.00614	0.00614	0.00614	0.00614	0.00615	0.00615	0.00615	0.00615	0.00615	0.00615	0.00615	0.00616	0.00616	0.00616	0.00616	0.00616	0.00616	0.00616	0.00616	0.00616	0.00616	0.00616	0.00615	0.00615	0.00615	0.00615	0.00615	0.00615	0.00615	0.00615	0.00614	0.00614	0.00614	0.00614	0.00614	0.00613	0.00613	0.00613	0.00612	0.00612
	3	0.00701	0.007	0.00698	0.00697	0.00695	0.00693	0.00691	0.00689	0.00687	0.00685	0.00683	0.00681	0.00679	0.00676	0.00674	0.00671	0.00668	0.00666	0.00663	0.0066	0.00657	0.00654	0.00651	0.00647	0.00644	0.00641	0.00637	0.00634	0.0063	0.00627	0.00623	0.00619	0.00615	0.00611	0.00607	0.00603	0.00599	0.00595	0.0059	0.00586	0.00582	0.00577	0.00573	0.00568	0.00564	0.00559	0.00554	0.0055
	4	0.01172	0.01174	0.01175	0.01176	0.01176	0.01177	0.01177	0.01177	0.01177	0.01176	0.01175	0.01174	0.01173	0.01172	0.0117	0.01168	0.01166	0.01164	0.01161	0.01159	0.01156	0.01153	0.01149	0.01146	0.01142	0.01138	0.01134	0.0113	0.01125	0.01121	0.01116	0.01111	0.01106	0.011	0.01095	0.01089	0.01084	0.01078	0.01072	0.01066	0.0106	0.01053	0.01047	0.0104	0.01033	0.01027	0.0102	0.01013
	5	0.01615	0.01624	0.01632	0.0164	0.01647	0.01654	0.0166	0.01665	0.0167	0.01674	0.01677	0.0168	0.01682	0.01684	0.01685	0.01685	0.01684	0.01683	0.01681	0.01678	0.01675	0.01671	0.01666	0.01661	0.01655	0.01648	0.0164	0.01632	0.01623	0.01614	0.01603	0.01593	0.01581	0.01569	0.01556	0.01542	0.01528	0.01513	0.01498	0.01482	0.01465	0.01448	0.0143	0.01412	0.01393	0.01373	0.01353	0.01333
	6	0.01534	0.01566	0.01598	0.01632	0.01665	0.01699	0.01734	0.01769	0.01804	0.01839	0.01874	0.0191	0.01945	0.01981	0.02016	0.02051	0.02086	0.02121	0.02155	0.02189	0.02222	0.02255	0.02287	0.02318	0.02349	0.02379	0.02408	0.02436	0.02463	0.02489	0.02514	0.02538	0.0256	0.02582	0.02602	0.02621	0.02639	0.02656	0.02671	0.02685	0.02698	0.02709	0.02719	0.02728	0.02735	0.02741	0.02746	0.02749
	7	0.00266	0.00344	0.00429	0.0052	0.00616	0.00716	0.00819	0.00925	0.01033	0.01144	0.01258	0.01373	0.0149	0.01609	0.01729	0.0185	0.01971	0.02094	0.02217	0.02339	0.02462	0.02585	0.02707	0.02828	0.02948	0.03067	0.03184	0.03299	0.03413	0.03525	0.03634	0.03741	0.03845	0.03946	0.04044	0.04139	0.04231	0.04319	0.04404	0.04484	0.04561	0.04635	0.04704	0.04769	0.0483	0.04887	0.04939	0.04988
	8	0.03208	0.03277	0.03351	0.03431	0.03515	0.03606	0.03703	0.03806	0.03916	0.04033	0.04156	0.04286	0.04422	0.04564	0.04712	0.04865	0.05024	0.05186	0.05353	0.05524	0.05697	0.05872	0.06049	0.06227	0.06405	0.06583	0.0676	0.06935	0.07107	0.07277	0.07443	0.07605	0.07762	0.07913	0.08059	0.08198	0.08331	0.08455	0.08573	0.08682	0.08782	0.08874	0.08956	0.09029	0.09093	0.09147	0.0919	0.09224
	9	0.07015	0.07235	0.07458	0.07684	0.07914	0.08147	0.08384	0.08625	0.0887	0.09118	0.09371	0.09626	0.09885	0.10147	0.10412	0.1068	0.10949	0.11219	0.11491	0.11762	0.12033	0.12303	0.1257	0.12834	0.13094	0.1335	0.13599	0.13841	0.14076	0.14301	0.14516	0.1472	0.14913	0.15092	0.15258	0.15408	0.15544	0.15662	0.15764	0.15849	0.15915	0.15962	0.1599	0.15999	0.15988	0.15957	0.15906	0.15835
	10	0.10569	0.11007	0.11452	0.11904	0.12361	0.12823	0.13291	0.13763	0.14238	0.14718	0.15199	0.15683	0.16169	0.16654	0.1714	0.17624	0.18106	0.18584	0.19058	0.19526	0.19986	0.20439	0.20881	0.21312	0.2173	0.22134	0.22521	0.22891	0.23241	0.2357	0.23877	0.2416	0.24417	0.24647	0.24848	0.2502	0.2516	0.25269	0.25344	0.25385	0.25392	0.25363	0.25299	0.25199	0.25063	0.24891	0.24682	0.24439
	11	0.13066	0.13739	0.14426	0.15127	0.15841	0.16567	0.17303	0.18048	0.18802	0.19562	0.20328	0.21098	0.2187	0.22643	0.23415	0.24184	0.24948	0.25706	0.26455	0.27192	0.27917	0.28626	0.29316	0.29987	0.30634	0.31256	0.31851	0.32414	0.32945	0.33441	0.33898	0.34316	0.34692	0.35023	0.35307	0.35544	0.3573	0.35865	0.35948	0.35976	0.3595	0.35869	0.35732	0.35539	0.35291	0.34987	0.34629	0.34217
	12	0.14208	0.15075	0.15968	0.16884	0.17823	0.18782	0.19761	0.20757	0.21769	0.22795	0.23831	0.24877	0.25928	0.26984	0.28041	0.29096	0.30147	0.31189	0.32221	0.33239	0.34239	0.35218	0.36173	0.37101	0.37997	0.38858	0.39681	0.40462	0.41198	0.41886	0.42523	0.43105	0.43629	0.44094	0.44495	0.44832	0.45102	0.45303	0.45434	0.45494	0.45482	0.45397	0.45238	0.45008	0.44704	0.4433	0.43885	0.43371
	13	0.14156	0.15146	0.16171	0.17231	0.18323	0.19446	0.20597	0.21774	0.22976	0.24197	0.25437	0.26692	0.27958	0.29232	0.3051	0.31789	0.33064	0.34332	0.35588	0.36828	0.38048	0.39243	0.40409	0.41541	0.42636	0.43688	0.44693	0.45649	0.46549	0.47391	0.48171	0.48885	0.49531	0.50105	0.50605	0.51028	0.51373	0.51637	0.5182	0.51921	0.51938	0.51872	0.51723	0.51492	0.51179	0.50786	0.50314	0.49767
	14	0.13272	0.14309	0.15391	0.16515	0.17679	0.18882	0.20122	0.21395	0.22698	0.24029	0.25383	0.26758	0.28148	0.2955	0.30958	0.32369	0.33777	0.35177	0.36565	0.37934	0.39281	0.40598	0.41882	0.43126	0.44327	0.45478	0.46576	0.47615	0.48592	0.49503	0.50343	0.5111	0.51801	0.52413	0.52944	0.53392	0.53756	0.54035	0.54228	0.54336	0.54359	0.54296	0.5415	0.53922	0.53612	0.53224	0.52759	0.5222
	15	0.11925	0.12946	0.14017	0.15136	0.16301	0.1751	0.1876	0.2005	0.21375	0.22732	0.24118	0.25527	0.26956	0.28399	0.2985	0.31305	0.32758	0.34203	0.35633	0.37042	0.38425	0.39774	0.41084	0.4235	0.43564	0.44722	0.45819	0.46849	0.47808	0.48694	0.49502	0.50229	0.50874	0.51436	0.51912	0.52304	0.5261	0.52832	0.52972	0.53029	0.53008	0.52909	0.52735	0.52489	0.52174	0.51792	0.51346	0.50838
	16	0.10401	0.1136	0.1237	0.13431	0.1454	0.15696	0.16896	0.18139	0.19421	0.20738	0.22087	0.23463	0.24862	0.26277	0.27704	0.29136	0.30567	0.31991	0.33399	0.34785	0.36141	0.37461	0.38736	0.3996	0.41127	0.42229	0.4326	0.44217	0.45093	0.45885	0.4659	0.47207	0.47734	0.48171	0.48519	0.4878	0.48957	0.49052	0.49071	0.49017	0.48895	0.4871	0.48468	0.48174	0.47831	0.47445	0.47018	0.46555
	17	0.08894	0.09762	0.10679	0.11646	0.1266	0.1372	0.14826	0.15974	0.17163	0.1839	0.19652	0.20943	0.22261	0.236	0.24955	0.26318	0.27684	0.29046	0.30395	0.31723	0.33022	0.34283	0.35497	0.36655	0.3775	0.38773	0.39717	0.40575	0.41342	0.42013	0.42586	0.43057	0.43428	0.437	0.43875	0.43957	0.43954	0.4387	0.43715	0.43497	0.43226	0.4291	0.42559	0.42183	0.41788	0.41381	0.40968	0.40553
	18	0.07519	0.08282	0.0909	0.09942	0.10838	0.11777	0.12758	0.13781	0.14843	0.15944	0.17081	0.18252	0.19453	0.2068	0.21929	0.23194	0.24469	0.25746	0.27017	0.28274	0.29506	0.30704	0.31856	0.32953	0.33982	0.34935	0.35801	0.36572	0.37239	0.37797	0.38242	0.38571	0.38784	0.38884	0.38874	0.38762	0.38556	0.38268	0.3791	0.37496	0.37041	0.3656	0.3607	0.35583	0.35112	0.34669	0.34262	0.33894
	19	0.0633	0.06987	0.07682	0.08414	0.09183	0.09989	0.10831	0.11711	0.12627	0.13579	0.14568	0.15593	0.16652	0.17743	0.18864	0.2001	0.21176	0.22356	0.23542	0.24724	0.25891	0.27033	0.28137	0.29188	0.30175	0.31082	0.31898	0.3261	0.33209	0.33684	0.3403	0.34243	0.34323	0.3427	0.34091	0.33795	0.33393	0.329	0.32334	0.31715	0.31065	0.30405	0.29758	0.29146	0.28587	0.28098	0.2769	0.27369
	20	0.05336	0.05896	0.06485	0.07102	0.07747	0.08421	0.09123	0.09855	0.10618	0.11413	0.12243	0.13108	0.14011	0.14951	0.15928	0.16942	0.17988	0.19062	0.20157	0.21263	0.22371	0.23467	0.24536	0.25562	0.26529	0.2742	0.28218	0.28907	0.29472	0.29902	0.30187	0.3032	0.303	0.30128	0.2981	0.29357	0.28782	0.28105	0.27348	0.26537	0.25701	0.24869	0.24071	0.23336	0.22691	0.22158	0.21752	0.2148
	21	0.04522	0.04997	0.05492	0.06007	0.0654	0.07092	0.07664	0.08256	0.08871	0.09512	0.10183	0.10887	0.11628	0.12411	0.13237	0.1411	0.15027	0.15988	0.16987	0.18017	0.19066	0.20121	0.21165	0.22182	0.2315	0.24048	0.24856	0.25553	0.26119	0.26538	0.26798	0.26888	0.26804	0.26547	0.26123	0.25543	0.24826	0.23993	0.23073	0.22097	0.211	0.2012	0.19194	0.1836	0.17651	0.17093	0.16705	0.16493
	22	0.03861	0.04265	0.04681	0.05108	0.05545	0.05992	0.06448	0.06916	0.07398	0.07899	0.08422	0.08974	0.0956	0.10189	0.10864	0.11592	0.12376	0.13217	0.14114	0.15059	0.16046	0.17059	0.18083	0.19097	0.20078	0.21001	0.2184	0.22569	0.23164	0.23603	0.23868	0.23946	0.23829	0.23516	0.23015	0.22337	0.21504	0.20542	0.19486	0.18373	0.17247	0.16154	0.15138	0.14244	0.13511	0.12967	0.12628	0.12494
	23	0.03325	0.0367	0.0402	0.04374	0.0473	0.05088	0.05448	0.05811	0.0618	0.0656	0.06957	0.07375	0.07824	0.0831	0.08843	0.09431	0.10081	0.10797	0.11582	0.12434	0.13347	0.14311	0.15309	0.16319	0.17317	0.18273	0.19157	0.19937	0.20583	0.21066	0.21363	0.21455	0.21331	0.20989	0.20433	0.19679	0.1875	0.17679	0.16505	0.15277	0.14047	0.12871	0.11805	0.10901	0.10201	0.09729	0.09487	0.09456
	24	0.02889	0.03185	0.03481	0.03774	0.04063	0.04347	0.04626	0.04903	0.0518	0.05463	0.05756	0.06067	0.06402	0.0677	0.07178	0.07637	0.08156	0.08745	0.0941	0.10156	0.10982	0.11882	0.12841	0.1384	0.14851	0.15843	0.16779	0.17622	0.18334	0.18881	0.19231	0.19361	0.19253	0.18903	0.18314	0.17501	0.16492	0.15323	0.14043	0.12709	0.11386	0.10146	0.0906	0.08195	0.07595	0.07268	0.07182	0.07281
	25	0.02532	0.02788	0.03039	0.03282	0.03514	0.03736	0.03948	0.04153	0.04356	0.04562	0.04777	0.05007	0.05257	0.05535	0.05844	0.06195	0.06596	0.07059	0.07597	0.08223	0.08944	0.0976	0.10665	0.11639	0.12655	0.13679	0.1467	0.15582	0.16372	0.16997	0.17417	0.17603	0.17533	0.17195	0.16593	0.1574	0.14665	0.13409	0.12028	0.10588	0.09169	0.07863	0.06771	0.05987	0.05562	0.05464	0.05593	0.05833
	26	0.02239	0.02463	0.02678	0.02878	0.03063	0.03231	0.03385	0.03528	0.03669	0.03813	0.03969	0.04143	0.04339	0.04557	0.04799	0.05068	0.0537	0.05717	0.06126	0.06619	0.07216	0.07929	0.08759	0.09693	0.10704	0.11754	0.12797	0.13781	0.14654	0.15365	0.15868	0.16124	0.16108	0.15802	0.15206	0.14333	0.13211	0.11884	0.10411	0.08865	0.07337	0.05944	0.04833	0.04164	0.04005	0.04226	0.04602	0.04963
	27	0.01996	0.02196	0.02381	0.02548	0.02693	0.02815	0.02917	0.03006	0.03091	0.03183	0.03293	0.0343	0.03594	0.03783	0.03989	0.04208	0.04437	0.04683	0.04968	0.0532	0.05775	0.06364	0.071	0.07979	0.08975	0.10045	0.11136	0.1219	0.13145	0.13944	0.14533	0.14869	0.14918	0.1466	0.1409	0.13219	0.12075	0.10701	0.09155	0.07513	0.05869	0.04353	0.03178	0.02661	0.02899	0.03496	0.04087	0.04515
	28	0.01793	0.01974	0.02137	0.02278	0.0239	0.02474	0.02532	0.02571	0.02604	0.02647	0.02718	0.02827	0.02978	0.03161	0.03361	0.0356	0.03745	0.03915	0.04088	0.04297	0.04597	0.05041	0.05666	0.06478	0.0745	0.08534	0.09667	0.10784	0.11816	0.12699	0.13373	0.1379	0.13911	0.13711	0.13184	0.12338	0.11199	0.09808	0.08223	0.06516	0.04771	0.03107	0.0177	0.01499	0.02304	0.03213	0.03918	0.04349
	29	0.0162	0.01787	0.01935	0.02056	0.02145	0.02199	0.02219	0.02213	0.02196	0.02191	0.02222	0.0231	0.02457	0.02652	0.02867	0.03071	0.03241	0.03363	0.03445	0.03521	0.03657	0.03939	0.04436	0.05171	0.06115	0.07208	0.08378	0.09548	0.10646	0.11602	0.12353	0.12846	0.13039	0.12906	0.12435	0.11633	0.10524	0.09151	0.07569	0.05846	0.0406	0.02293	0.00663	0.0098	0.02245	0.03256	0.03963	0.04347
	30	0.0147	0.01627	0.01763	0.01872	0.01945	0.01978	0.01969	0.01925	0.01861	0.01806	0.01795	0.01859	0.0201	0.02226	0.0247	0.02699	0.02876	0.02977	0.02996	0.02959	0.02935	0.03038	0.03389	0.04041	0.04958	0.06059	0.07257	0.08468	0.09616	0.1063	0.11444	0.12004	0.12266	0.122	0.11793	0.11051	0.09997	0.08672	0.07134	0.05455	0.03718	0.02029	0.00719	0.01376	0.02537	0.03474	0.0411	0.04423
	31	0.01337	0.01486	0.01615	0.01717	0.01781	0.018	0.01772	0.01699	0.01595	0.01489	0.01429	0.01466	0.01621	0.01866	0.02148	0.02411	0.0261	0.02711	0.02697	0.02578	0.02411	0.02325	0.0251	0.03075	0.0397	0.05078	0.06294	0.07531	0.08711	0.09763	0.10624	0.11238	0.11561	0.11561	0.11223	0.10551	0.09567	0.08315	0.06855	0.05269	0.03665	0.02229	0.01493	0.02015	0.02944	0.03745	0.04283	0.04517
	32	0.01218	0.0136	0.01484	0.01582	0.01642	0.01656	0.01618	0.01526	0.01391	0.01238	0.01123	0.01123	0.01282	0.01559	0.01882	0.02183	0.02411	0.02526	0.02503	0.02338	0.02062	0.01793	0.01784	0.02259	0.03141	0.04256	0.05478	0.06722	0.07913	0.08984	0.09874	0.10528	0.10902	0.10964	0.10696	0.101	0.09198	0.08035	0.06675	0.05212	0.0378	0.02622	0.02176	0.02596	0.03337	0.04	0.04436	0.04593
	33	0.01109	0.01245	0.01365	0.01461	0.01521	0.01535	0.01495	0.01397	0.01242	0.01051	0.00877	0.00827	0.00988	0.01301	0.01664	0.02001	0.02259	0.02396	0.0238	0.02198	0.0186	0.01439	0.01203	0.01579	0.02465	0.03583	0.04797	0.06027	0.07208	0.08277	0.09178	0.09859	0.10274	0.10392	0.10192	0.09675	0.08861	0.07795	0.06546	0.05217	0.03962	0.03028	0.02729	0.03072	0.03668	0.04207	0.04546	0.04631
	34	0.0101	0.01139	0.01255	0.01349	0.01411	0.0143	0.01395	0.01299	0.01139	0.00923	0.00693	0.00576	0.00737	0.01088	0.01486	0.01853	0.02138	0.02298	0.023	0.02123	0.01763	0.01251	0.00774	0.01026	0.01935	0.03046	0.04233	0.0543	0.0658	0.07629	0.08526	0.0922	0.09668	0.09835	0.09701	0.09262	0.08538	0.07572	0.06436	0.05241	0.04145	0.03379	0.0316	0.03441	0.03922	0.04353	0.04604	0.04622
	35	0.00918	0.01041	0.01152	0.01245	0.0131	0.01335	0.01309	0.01222	0.01068	0.00845	0.00575	0.0037	0.00527	0.00917	0.01343	0.01733	0.0204	0.02221	0.02244	0.02084	0.01731	0.01194	0.00535	0.00596	0.01542	0.02628	0.03769	0.04914	0.06016	0.0703	0.07908	0.08604	0.09076	0.09288	0.09216	0.08853	0.08217	0.0735	0.06325	0.05254	0.04297	0.03655	0.03483	0.03712	0.041	0.04438	0.0461	0.04568
	36	0.00835	0.00949	0.01056	0.01146	0.01213	0.01245	0.01231	0.01158	0.01018	0.00803	0.00519	0.0022	0.00362	0.00786	0.01229	0.01634	0.01957	0.02156	0.02199	0.02061	0.01732	0.01213	0.00522	0.0032	0.01276	0.02311	0.03386	0.04464	0.05505	0.06471	0.0732	0.0801	0.08499	0.08749	0.08734	0.08445	0.07893	0.0712	0.062	0.05243	0.04402	0.03856	0.03713	0.03898	0.04209	0.04468	0.04569	0.04474
	37	0.00758	0.00865	0.00965	0.01052	0.0112	0.01159	0.01156	0.01101	0.0098	0.00784	0.0051	0.00165	0.00251	0.00694	0.01141	0.01553	0.01885	0.02098	0.02158	0.02043	0.01743	0.01264	0.00636	0.00307	0.01118	0.02072	0.03067	0.04066	0.05037	0.05946	0.06758	0.07435	0.07935	0.08219	0.08257	0.08036	0.07564	0.06881	0.06057	0.05201	0.0446	0.03987	0.03863	0.04012	0.04259	0.04449	0.04491	0.04347
	38	0.00689	0.00787	0.0088	0.00963	0.0103	0.01074	0.01084	0.01046	0.00947	0.00776	0.00528	0.00213	0.00215	0.00635	0.01074	0.01483	0.0182	0.02043	0.02119	0.02024	0.01753	0.01318	0.00767	0.0045	0.01041	0.01891	0.02796	0.03711	0.04604	0.05451	0.06221	0.0688	0.07386	0.077	0.07788	0.0763	0.07232	0.0663	0.05894	0.05129	0.04471	0.04057	0.03946	0.04064	0.04258	0.04391	0.04381	0.04197
	39	0.00626	0.00715	0.008	0.00878	0.00944	0.00992	0.01012	0.00991	0.00914	0.00771	0.00555	0.00289	0.00244	0.00602	0.01022	0.01424	0.01761	0.0199	0.02078	0.02001	0.01757	0.01362	0.00878	0.0059	0.0101	0.01749	0.02562	0.03389	0.04203	0.04984	0.05709	0.06346	0.06856	0.07196	0.07328	0.07228	0.06899	0.06372	0.05714	0.05027	0.04441	0.04074	0.03972	0.04065	0.04216	0.04302	0.04249	0.04031
	40	0.0057	0.00651	0.00727	0.00798	0.00861	0.00912	0.00941	0.00935	0.00881	0.00764	0.00581	0.00359	0.00298	0.00588	0.00981	0.01372	0.01705	0.01938	0.02034	0.01973	0.01752	0.01392	0.00962	0.007	0.01001	0.01634	0.02356	0.03096	0.0383	0.04544	0.05221	0.05835	0.06346	0.06709	0.06881	0.06835	0.06567	0.06107	0.05518	0.04901	0.04375	0.04047	0.03952	0.04024	0.04139	0.04188	0.04101	0.03856
	41	0.0052	0.00592	0.0066	0.00723	0.00782	0.00834	0.00871	0.00879	0.00845	0.00754	0.00602	0.00416	0.00352	0.00584	0.00948	0.01324	0.01652	0.01885	0.01988	0.01939	0.01737	0.01407	0.0102	0.00779	0.00997	0.01535	0.0217	0.02827	0.03483	0.04131	0.0476	0.05349	0.05859	0.06242	0.06451	0.06453	0.0624	0.05839	0.05311	0.04753	0.04278	0.03982	0.03893	0.03949	0.04036	0.04055	0.03943	0.03678
	42	0.00476	0.00539	0.00598	0.00654	0.00708	0.0076	0.00802	0.00823	0.00807	0.00739	0.00615	0.00461	0.00399	0.00587	0.0092	0.0128	0.016	0.01832	0.01938	0.01899	0.01714	0.0141	0.01056	0.00832	0.0099	0.01447	0.02002	0.0258	0.03161	0.03744	0.04326	0.04889	0.05397	0.05798	0.0604	0.06085	0.05921	0.05571	0.05096	0.04588	0.04156	0.03887	0.03803	0.03845	0.03911	0.03908	0.03779	0.03501
	43	0.00436	0.00492	0.00543	0.0059	0.00639	0.00689	0.00735	0.00767	0.00767	0.00721	0.00622	0.00494	0.00437	0.00591	0.00895	0.01238	0.01549	0.01778	0.01886	0.01855	0.01684	0.014	0.01074	0.00863	0.00978	0.01364	0.01848	0.02353	0.02864	0.03385	0.0392	0.04457	0.04961	0.05377	0.05649	0.05732	0.05611	0.05306	0.04876	0.04411	0.04014	0.03767	0.03687	0.03719	0.03769	0.03752	0.03611	0.03328
	44	0.00402	0.0045	0.00493	0.00532	0.00574	0.00622	0.00671	0.00712	0.00726	0.00699	0.00622	0.00516	0.00466	0.00594	0.00871	0.01197	0.01498	0.01723	0.01833	0.01807	0.01647	0.01381	0.01077	0.00877	0.00959	0.01287	0.01707	0.02146	0.02591	0.03053	0.03542	0.04053	0.04551	0.04981	0.0528	0.05397	0.05314	0.05047	0.04654	0.04225	0.03857	0.03627	0.03551	0.03576	0.03615	0.03589	0.03444	0.0316
	45	0.00371	0.00413	0.00448	0.0048	0.00515	0.00559	0.00611	0.00658	0.00685	0.00674	0.00617	0.00531	0.00486	0.00595	0.00848	0.01157	0.01448	0.01668	0.01777	0.01756	0.01605	0.01354	0.01069	0.00877	0.00934	0.01213	0.01577	0.01958	0.02343	0.02748	0.03192	0.03676	0.04168	0.04609	0.04932	0.05081	0.0503	0.04795	0.04434	0.04033	0.03688	0.03473	0.034	0.0342	0.03452	0.03423	0.03279	0.02999
	46	0.00343	0.00381	0.00409	0.00432	0.00461	0.00501	0.00554	0.00607	0.00644	0.00647	0.00608	0.00538	0.005	0.00593	0.00825	0.01117	0.01398	0.01612	0.0172	0.01702	0.01559	0.01321	0.01051	0.00866	0.00904	0.01141	0.01458	0.01787	0.02118	0.0247	0.02871	0.03327	0.03811	0.04263	0.04607	0.04783	0.0476	0.04552	0.04216	0.03838	0.03512	0.03308	0.03237	0.03254	0.03284	0.03255	0.03117	0.02845
	47	0.00319	0.00352	0.00373	0.0039	0.00412	0.00448	0.00501	0.00559	0.00604	0.00619	0.00594	0.00539	0.00507	0.00589	0.00802	0.01078	0.01348	0.01556	0.01662	0.01647	0.0151	0.01283	0.01026	0.00848	0.00869	0.01073	0.01349	0.01633	0.01916	0.02219	0.02577	0.03005	0.0348	0.0394	0.04304	0.04504	0.04506	0.0432	0.04003	0.03643	0.03331	0.03135	0.03066	0.03082	0.03112	0.03089	0.0296	0.027
	48	0.00298	0.00326	0.00342	0.00352	0.00367	0.00399	0.00451	0.00513	0.00566	0.00591	0.00578	0.00535	0.00509	0.00582	0.00777	0.01039	0.01298	0.015	0.01604	0.0159	0.01459	0.01241	0.00995	0.00823	0.00832	0.01007	0.01249	0.01495	0.01736	0.01994	0.02309	0.02708	0.03174	0.0364	0.04022	0.04244	0.04266	0.04098	0.03797	0.03449	0.03148	0.02958	0.0289	0.02906	0.0294	0.02925	0.02808	0.02562
	49	0.00279	0.00303	0.00315	0.00319	0.00328	0.00355	0.00406	0.0047	0.00528	0.00562	0.00559	0.00528	0.00507	0.00572	0.00752	0.00999	0.01249	0.01444	0.01546	0.01533	0.01407	0.01196	0.0096	0.00793	0.00792	0.00944	0.01156	0.01371	0.01576	0.01793	0.02067	0.02436	0.0289	0.03363	0.03761	0.04002	0.04042	0.03888	0.03598	0.03259	0.02965	0.02779	0.02712	0.0273	0.0277	0.02766	0.02663	0.02433
	50	0.00261	0.00283	0.00291	0.00289	0.00292	0.00315	0.00365	0.00431	0.00493	0.00533	0.00539	0.00517	0.00501	0.00559	0.00726	0.0096	0.012	0.01389	0.01489	0.01476	0.01354	0.0115	0.00923	0.0076	0.00751	0.00883	0.01071	0.0126	0.01436	0.01615	0.01849	0.02187	0.02628	0.03105	0.03518	0.03777	0.03832	0.03689	0.03407	0.03075	0.02785	0.026	0.02535	0.02555	0.02602	0.02611	0.02525	0.02311
	51	0.00246	0.00265	0.00269	0.00263	0.00261	0.0028	0.00328	0.00395	0.0046	0.00505	0.00518	0.00504	0.00492	0.00545	0.007	0.00921	0.01151	0.01335	0.01431	0.01419	0.01301	0.01103	0.00883	0.00725	0.00709	0.00824	0.00992	0.01161	0.01312	0.01459	0.01654	0.0196	0.02387	0.02868	0.03294	0.03568	0.03636	0.03502	0.03225	0.02896	0.02608	0.02424	0.02359	0.02383	0.02439	0.02463	0.02394	0.02197
	52	0.00232	0.00249	0.0025	0.0024	0.00233	0.00248	0.00295	0.00362	0.00428	0.00477	0.00497	0.00489	0.0048	0.00529	0.00673	0.00883	0.01103	0.01281	0.01375	0.01363	0.01248	0.01056	0.00843	0.00688	0.00667	0.00767	0.00918	0.01071	0.01204	0.01324	0.01481	0.01752	0.02164	0.02648	0.03087	0.03375	0.03454	0.03326	0.03052	0.02724	0.02436	0.02252	0.02187	0.02215	0.02282	0.02322	0.02271	0.02091
	53	0.00219	0.00234	0.00233	0.0022	0.00208	0.0022	0.00265	0.00331	0.00399	0.0045	0.00474	0.00472	0.00467	0.00512	0.00646	0.00845	0.01056	0.01228	0.0132	0.01308	0.01196	0.01009	0.00802	0.00651	0.00625	0.00712	0.00849	0.0099	0.0111	0.01206	0.01327	0.01564	0.01959	0.02445	0.02896	0.03197	0.03284	0.03161	0.02888	0.02559	0.02271	0.02085	0.0202	0.02053	0.02132	0.02187	0.02154	0.01991
	54	0.00207	0.00221	0.00218	0.00202	0.00187	0.00195	0.00238	0.00304	0.00371	0.00424	0.00452	0.00454	0.00452	0.00494	0.00618	0.00807	0.0101	0.01177	0.01265	0.01255	0.01145	0.00963	0.00761	0.00613	0.00583	0.0066	0.00784	0.00916	0.01027	0.01106	0.01193	0.01393	0.0177	0.02259	0.0272	0.03032	0.03127	0.03006	0.02732	0.02403	0.02112	0.01925	0.0186	0.01898	0.01988	0.02061	0.02045	0.01898
	55	0.00197	0.00209	0.00204	0.00186	0.00168	0.00173	0.00215	0.00279	0.00345	0.00399	0.0043	0.00436	0.00436	0.00475	0.00591	0.0077	0.00965	0.01126	0.01213	0.01202	0.01095	0.00918	0.00721	0.00576	0.00543	0.00609	0.00723	0.00849	0.00955	0.0102	0.01075	0.01238	0.01596	0.02086	0.02558	0.0288	0.0298	0.0286	0.02585	0.02254	0.01961	0.01772	0.01706	0.0175	0.01852	0.01941	0.01943	0.01811
	56	0.00187	0.00198	0.00192	0.00172	0.00151	0.00154	0.00194	0.00256	0.00322	0.00376	0.00408	0.00418	0.0042	0.00456	0.00564	0.00734	0.00922	0.01077	0.01161	0.01151	0.01047	0.00874	0.00683	0.00541	0.00504	0.00561	0.00666	0.00787	0.00891	0.00947	0.00974	0.01097	0.01436	0.01928	0.02409	0.02739	0.02844	0.02724	0.02447	0.02113	0.01818	0.01626	0.01561	0.01609	0.01724	0.01829	0.01847	0.0173
	57	0.00178	0.00187	0.0018	0.00159	0.00136	0.00137	0.00175	0.00235	0.00299	0.00353	0.00387	0.00399	0.00403	0.00436	0.00537	0.00699	0.00879	0.01029	0.01111	0.01102	0.01	0.00832	0.00646	0.00506	0.00467	0.00515	0.00611	0.00729	0.00834	0.00885	0.00888	0.00971	0.01289	0.01782	0.02271	0.02609	0.02717	0.02596	0.02316	0.0198	0.01683	0.0149	0.01424	0.01477	0.01604	0.01724	0.01757	0.01654
	58	0.00169	0.00178	0.0017	0.00147	0.00123	0.00122	0.00159	0.00217	0.00279	0.00332	0.00367	0.0038	0.00385	0.00417	0.00511	0.00665	0.00838	0.00983	0.01063	0.01054	0.00955	0.00792	0.0061	0.00474	0.00432	0.00472	0.00559	0.00675	0.00783	0.00832	0.00815	0.00858	0.01153	0.01647	0.02145	0.02489	0.02598	0.02475	0.02193	0.01854	0.01557	0.01361	0.01295	0.01354	0.01491	0.01626	0.01673	0.01582
	59	0.00161	0.00169	0.0016	0.00137	0.00112	0.00109	0.00144	0.002	0.0026	0.00312	0.00347	0.00362	0.00368	0.00397	0.00486	0.00632	0.00798	0.00938	0.01016	0.01007	0.00912	0.00753	0.00576	0.00443	0.00399	0.00432	0.00511	0.00625	0.00737	0.00787	0.00754	0.00758	0.01029	0.01524	0.02029	0.02378	0.02488	0.02362	0.02076	0.01736	0.01438	0.01242	0.01176	0.01238	0.01386	0.01534	0.01595	0.01515
	60	0.00154	0.00161	0.00152	0.00128	0.00102	0.000983398	0.00131	0.00184	0.00242	0.00293	0.00328	0.00344	0.00351	0.00378	0.00461	0.00599	0.00759	0.00895	0.00971	0.00963	0.00871	0.00716	0.00544	0.00414	0.00369	0.00394	0.00465	0.00578	0.00695	0.00749	0.00704	0.00668	0.00914	0.01411	0.01922	0.02275	0.02384	0.02255	0.01966	0.01625	0.01328	0.01132	0.01065	0.01131	0.01289	0.01449	0.01522	0.01452
Wavelet transform analysis of Fe-foil K-edge EXAFS data	1	0	0	0	0	0	0	0	0	0	0	0	0	0	0	0	0	0	0	0	0	0	0	0	0	0	0	0	0	0	0	0	0	0	0	0	0	0	0	0	0	0	0	0	0	0	0	0	0
	2	0.02655	0.02666	0.02678	0.0269	0.02701	0.02713	0.02724	0.02736	0.02747	0.02759	0.02771	0.02782	0.02793	0.02805	0.02816	0.02828	0.02839	0.02851	0.02862	0.02873	0.02885	0.02896	0.02907	0.02919	0.0293	0.02941	0.02952	0.02964	0.02975	0.02986	0.02997	0.03008	0.03019	0.0303	0.03041	0.03052	0.03063	0.03074	0.03085	0.03096	0.03107	0.03118	0.03128	0.03139	0.0315	0.03161	0.03171	0.03182
	3	0.01121	0.01133	0.01146	0.01158	0.01171	0.01184	0.01198	0.01211	0.01225	0.01239	0.01253	0.01267	0.01282	0.01297	0.01312	0.01327	0.01343	0.01359	0.01375	0.01391	0.01408	0.01424	0.01442	0.01459	0.01476	0.01494	0.01512	0.01531	0.01549	0.01568	0.01587	0.01607	0.01626	0.01646	0.01666	0.01687	0.01707	0.01728	0.01749	0.01771	0.01793	0.01815	0.01837	0.01859	0.01882	0.01905	0.01928	0.01952
	4	0.00792	0.00788	0.00785	0.00781	0.00776	0.00771	0.00766	0.00761	0.00755	0.00749	0.00743	0.00736	0.00729	0.00722	0.00714	0.00706	0.00697	0.00689	0.00679	0.0067	0.0066	0.0065	0.00639	0.00629	0.00617	0.00606	0.00594	0.00582	0.0057	0.00557	0.00544	0.00531	0.00517	0.00503	0.0049	0.00476	0.00461	0.00447	0.00433	0.00419	0.00405	0.00391	0.00377	0.00364	0.00351	0.0034	0.00329	0.00319
	5	0.0104	0.01039	0.01038	0.01036	0.01034	0.01031	0.01028	0.01025	0.01021	0.01017	0.01013	0.01008	0.01003	0.00998	0.00992	0.00986	0.0098	0.00973	0.00966	0.00959	0.00951	0.00943	0.00935	0.00927	0.00919	0.0091	0.00901	0.00892	0.00883	0.00874	0.00865	0.00855	0.00845	0.00836	0.00826	0.00816	0.00807	0.00797	0.00787	0.00777	0.00768	0.00758	0.00749	0.0074	0.0073	0.00721	0.00713	0.00704
	6	0.01225	0.01222	0.01218	0.01214	0.01208	0.01202	0.01195	0.01187	0.01179	0.0117	0.0116	0.0115	0.01139	0.01128	0.01116	0.01103	0.0109	0.01076	0.01062	0.01048	0.01033	0.01017	0.01002	0.00986	0.00969	0.00953	0.00936	0.00919	0.00901	0.00884	0.00866	0.00848	0.0083	0.00812	0.00794	0.00776	0.00758	0.0074	0.00722	0.00705	0.00687	0.00669	0.00651	0.00634	0.00617	0.006	0.00583	0.00566
	7	0.01491	0.0148	0.01468	0.01453	0.01438	0.0142	0.01402	0.01382	0.0136	0.01338	0.01314	0.01289	0.01263	0.01236	0.01208	0.0118	0.01151	0.01121	0.0109	0.0106	0.01029	0.00997	0.00966	0.00934	0.00903	0.00871	0.0084	0.00809	0.00779	0.00749	0.0072	0.00691	0.00663	0.00636	0.00609	0.00584	0.00559	0.00535	0.00512	0.0049	0.00469	0.0045	0.00431	0.00413	0.00396	0.0038	0.00365	0.00351
	8	0.02231	0.0222	0.02205	0.02186	0.02164	0.02138	0.02109	0.02076	0.0204	0.02	0.01958	0.01912	0.01864	0.01813	0.01759	0.01704	0.01646	0.01587	0.01526	0.01463	0.014	0.01335	0.0127	0.01205	0.0114	0.01075	0.01011	0.00947	0.00885	0.00825	0.00766	0.0071	0.00657	0.00607	0.00561	0.0052	0.00484	0.00454	0.0043	0.00412	0.00401	0.00397	0.00398	0.00404	0.00413	0.00426	0.0044	0.00456
	9	0.03703	0.03739	0.03769	0.03795	0.03814	0.03829	0.03837	0.03841	0.03839	0.03831	0.03819	0.03802	0.0378	0.03754	0.03724	0.0369	0.03653	0.03612	0.03569	0.03524	0.03477	0.03428	0.03378	0.03328	0.03277	0.03227	0.03177	0.03128	0.0308	0.03034	0.02989	0.02947	0.02906	0.02868	0.02832	0.02798	0.02766	0.02737	0.0271	0.02684	0.02661	0.02639	0.02618	0.02599	0.02581	0.02563	0.02546	0.0253
	10	0.0543	0.05561	0.05686	0.05806	0.05919	0.06026	0.06126	0.0622	0.06306	0.06386	0.06458	0.06523	0.06582	0.06633	0.06677	0.06714	0.06745	0.06769	0.06787	0.068	0.06806	0.06808	0.06804	0.06796	0.06783	0.06766	0.06745	0.06721	0.06693	0.06662	0.06628	0.06591	0.06552	0.0651	0.06466	0.0642	0.06371	0.0632	0.06266	0.06211	0.06154	0.06094	0.06032	0.05968	0.05902	0.05834	0.05764	0.05692
	11	0.06817	0.07061	0.07303	0.07541	0.07774	0.08003	0.08227	0.08444	0.08655	0.08859	0.09056	0.09245	0.09426	0.09598	0.09761	0.09915	0.1006	0.10195	0.1032	0.10436	0.10541	0.10635	0.1072	0.10793	0.10856	0.10909	0.1095	0.1098	0.11	0.11008	0.11005	0.10991	0.10965	0.10928	0.1088	0.1082	0.10748	0.10666	0.10572	0.10467	0.1035	0.10223	0.10086	0.09937	0.09779	0.09612	0.09435	0.09249
	12	0.07513	0.07845	0.08178	0.08511	0.08844	0.09176	0.09507	0.09836	0.10162	0.10486	0.10806	0.11122	0.11434	0.11741	0.12043	0.12339	0.12629	0.12911	0.13186	0.13452	0.13709	0.13956	0.14192	0.14416	0.14627	0.14825	0.15007	0.15172	0.15321	0.1545	0.1556	0.15649	0.15716	0.1576	0.15779	0.15773	0.1574	0.15681	0.15593	0.15477	0.15333	0.15159	0.14955	0.14722	0.14461	0.1417	0.13851	0.13505
	13	0.07591	0.07949	0.08308	0.08666	0.09024	0.09383	0.09741	0.101	0.1046	0.10821	0.11185	0.11552	0.11923	0.12299	0.1268	0.13069	0.13465	0.13868	0.14279	0.14697	0.15122	0.15553	0.15989	0.16428	0.16868	0.17307	0.17742	0.1817	0.18589	0.18993	0.19381	0.19748	0.2009	0.20403	0.20685	0.2093	0.21135	0.21297	0.21412	0.21478	0.21491	0.2145	0.21352	0.21195	0.20979	0.20703	0.20367	0.1997
	14	0.07457	0.07797	0.08126	0.08446	0.08753	0.09049	0.09333	0.09607	0.09872	0.10131	0.10386	0.10643	0.10905	0.11179	0.1147	0.11784	0.12127	0.12505	0.12924	0.13386	0.13896	0.14455	0.15063	0.15719	0.16421	0.17164	0.17945	0.18756	0.19591	0.20443	0.21303	0.22165	0.23018	0.23855	0.24667	0.25446	0.26183	0.26871	0.27501	0.28067	0.28561	0.28978	0.29313	0.2956	0.29716	0.29778	0.29744	0.29612
	15	0.07466	0.07804	0.08119	0.08405	0.0866	0.0888	0.09061	0.09203	0.09305	0.09367	0.09391	0.09383	0.0935	0.09302	0.09253	0.0922	0.09225	0.09291	0.09443	0.09704	0.10093	0.10624	0.11301	0.12124	0.13085	0.14172	0.15372	0.1667	0.1805	0.19497	0.20996	0.22532	0.24091	0.25659	0.27223	0.28768	0.30282	0.31753	0.33169	0.34518	0.35789	0.36973	0.3806	0.39042	0.39911	0.40662	0.41289	0.41789
	16	0.07648	0.0804	0.08403	0.08728	0.09007	0.09234	0.094	0.09498	0.09522	0.09466	0.09325	0.09096	0.08776	0.08366	0.07871	0.07301	0.06675	0.06027	0.05419	0.04949	0.04757	0.04975	0.05648	0.06716	0.0809	0.09692	0.11469	0.13385	0.15413	0.17532	0.19725	0.21976	0.24271	0.26595	0.28935	0.31276	0.33606	0.35911	0.38177	0.40393	0.42543	0.44617	0.46602	0.48487	0.50261	0.51915	0.5344	0.54828
	17	0.07834	0.08323	0.08785	0.09211	0.09592	0.09919	0.1018	0.10365	0.10465	0.1047	0.1037	0.10158	0.09825	0.09366	0.08773	0.08044	0.07176	0.06167	0.05023	0.03754	0.02405	0.0126	0.01693	0.03323	0.05252	0.07346	0.09571	0.11913	0.14359	0.169	0.19526	0.22227	0.24993	0.27813	0.30678	0.33577	0.36498	0.39431	0.42363	0.45283	0.48179	0.51037	0.53845	0.5659	0.59259	0.61839	0.64317	0.66683
	18	0.0788	0.08471	0.09048	0.09599	0.10115	0.10584	0.10996	0.11339	0.11604	0.11778	0.11854	0.11824	0.11681	0.11421	0.11046	0.10559	0.09971	0.09303	0.08592	0.07896	0.07307	0.06956	0.0699	0.07509	0.08521	0.09958	0.11734	0.13775	0.16027	0.18453	0.21025	0.23722	0.2653	0.29437	0.32433	0.35508	0.38656	0.41869	0.45139	0.48459	0.51819	0.5521	0.58621	0.62038	0.65448	0.68837	0.72189	0.75487
	19	0.0773	0.08408	0.09085	0.09751	0.10396	0.11009	0.11578	0.12091	0.12538	0.12908	0.13193	0.13385	0.13479	0.13475	0.13373	0.13183	0.12918	0.12602	0.12268	0.1196	0.11736	0.11662	0.11804	0.1222	0.12945	0.13986	0.15327	0.16939	0.18789	0.20843	0.23076	0.25464	0.27993	0.30652	0.33433	0.36335	0.39357	0.425	0.45766	0.49156	0.5267	0.56304	0.60054	0.63911	0.67861	0.7189	0.75977	0.80102
	20	0.07395	0.08132	0.08883	0.09638	0.10386	0.11118	0.11821	0.12484	0.13095	0.13645	0.14124	0.14524	0.1484	0.15071	0.15217	0.15286	0.15291	0.15249	0.15188	0.1514	0.15143	0.15242	0.1548	0.15894	0.16513	0.17352	0.18413	0.19685	0.21152	0.22793	0.24589	0.26525	0.28591	0.30782	0.33102	0.35559	0.38165	0.40939	0.43898	0.47062	0.50445	0.5406	0.5791	0.61995	0.66305	0.70821	0.7552	0.80371
	21	0.06918	0.07685	0.08477	0.09287	0.10105	0.10921	0.11724	0.12502	0.13245	0.13941	0.1458	0.15155	0.15658	0.16087	0.16442	0.16726	0.16948	0.17122	0.17268	0.17409	0.17574	0.17794	0.18099	0.18516	0.19067	0.19762	0.20606	0.21593	0.22712	0.23946	0.2528	0.26703	0.28208	0.29798	0.31485	0.33291	0.35249	0.37401	0.39792	0.42469	0.45477	0.48849	0.52609	0.56764	0.61307	0.66215	0.71454	0.76976
	22	0.06355	0.07122	0.07925	0.08757	0.09609	0.10472	0.11336	0.1219	0.13024	0.13826	0.14586	0.15296	0.15948	0.16536	0.17058	0.17515	0.17913	0.1826	0.1857	0.1886	0.19151	0.19465	0.19824	0.20247	0.20748	0.21335	0.2201	0.22764	0.23586	0.24458	0.25362	0.26284	0.27214	0.28154	0.2912	0.30144	0.31278	0.32594	0.34178	0.36126	0.38529	0.41465	0.44984	0.49108	0.53826	0.59101	0.64874	0.71068
	23	0.05753	0.06498	0.07285	0.08109	0.08962	0.09837	0.10725	0.11617	0.12501	0.13369	0.14211	0.15015	0.15775	0.16484	0.17136	0.1773	0.18267	0.18753	0.19195	0.19605	0.19999	0.20391	0.20797	0.21232	0.21704	0.22219	0.22774	0.23359	0.2396	0.24555	0.2512	0.25633	0.26073	0.2643	0.26708	0.26933	0.27161	0.27488	0.28047	0.29009	0.30555	0.32848	0.35996	0.40037	0.4494	0.50629	0.56995	0.63912
	24	0.05153	0.05858	0.0661	0.07402	0.08229	0.09086	0.09964	0.10857	0.11756	0.12652	0.13536	0.14398	0.1523	0.16024	0.16773	0.17471	0.18118	0.18713	0.19261	0.19768	0.20243	0.20698	0.21144	0.21591	0.22046	0.22513	0.22988	0.23462	0.23919	0.24336	0.24686	0.24935	0.25052	0.25005	0.24772	0.24349	0.23762	0.23088	0.22478	0.2218	0.22532	0.23893	0.26517	0.30468	0.35645	0.41869	0.48936	0.5665
	25	0.04582	0.05238	0.0594	0.06683	0.07464	0.08277	0.09119	0.09983	0.10863	0.11753	0.12646	0.13532	0.14404	0.15252	0.16069	0.16847	0.1758	0.18263	0.18896	0.1948	0.20019	0.20521	0.20993	0.21443	0.21877	0.223	0.2271	0.23104	0.23467	0.23782	0.24022	0.24152	0.24132	0.23912	0.23444	0.22681	0.2159	0.20172	0.18501	0.16788	0.15495	0.15389	0.17217	0.21145	0.26806	0.33757	0.41647	0.50204
	26	0.04059	0.04661	0.05305	0.05989	0.06709	0.07462	0.08245	0.09056	0.0989	0.10744	0.11614	0.12495	0.13379	0.14257	0.1512	0.15958	0.16759	0.17517	0.18222	0.18871	0.19463	0.19998	0.20482	0.20919	0.21316	0.21679	0.22014	0.22322	0.226	0.22841	0.23028	0.23132	0.23116	0.22925	0.22492	0.21737	0.20575	0.18924	0.16724	0.13981	0.10892	0.08307	0.08544	0.12749	0.19307	0.27173	0.35911	0.45249
	27	0.0359	0.04138	0.04724	0.05344	0.05997	0.06679	0.07389	0.08126	0.08891	0.09685	0.10507	0.11356	0.12227	0.13113	0.14004	0.14887	0.15749	0.16573	0.17347	0.18057	0.18697	0.1926	0.19745	0.20155	0.20496	0.20777	0.21007	0.21199	0.21364	0.21511	0.21642	0.21747	0.218	0.21755	0.2154	0.21059	0.20197	0.18825	0.16807	0.14016	0.10341	0.05708	0.00771	0.06773	0.14439	0.23008	0.32323	0.42189
	28	0.03176	0.03673	0.04203	0.04763	0.05347	0.05954	0.06582	0.07235	0.07915	0.08628	0.09379	0.10171	0.11007	0.11882	0.12786	0.13705	0.1462	0.15509	0.16352	0.17127	0.17818	0.18411	0.18898	0.19276	0.19549	0.19727	0.19822	0.19859	0.19862	0.19862	0.19888	0.19959	0.20076	0.20209	0.20294	0.20232	0.19889	0.19114	0.1775	0.15662	0.12774	0.0922	0.06116	0.0756	0.13731	0.21872	0.3113	0.41114
	29	0.02812	0.03265	0.03745	0.04248	0.04768	0.05302	0.0585	0.06412	0.06996	0.07613	0.08273	0.08989	0.09769	0.10614	0.11517	0.12462	0.13427	0.14383	0.15299	0.16145	0.16895	0.17526	0.18021	0.18373	0.18578	0.18645	0.1859	0.18439	0.18233	0.18024	0.17872	0.17835	0.17954	0.18233	0.18624	0.19026	0.19292	0.19252	0.18737	0.17616	0.15865	0.13713	0.12011	0.12555	0.16599	0.2345	0.32078	0.41801
	30	0.02494	0.02906	0.03343	0.03797	0.04262	0.04731	0.05202	0.05677	0.06162	0.06672	0.07226	0.07846	0.0855	0.09348	0.10237	0.11202	0.12214	0.13237	0.14231	0.15155	0.15973	0.16651	0.17166	0.17501	0.1765	0.17615	0.1741	0.17063	0.16621	0.16153	0.15748	0.15512	0.15543	0.15893	0.16546	0.174	0.18287	0.19012	0.19386	0.19269	0.18636	0.17688	0.17028	0.17748	0.20906	0.26687	0.34552	0.43826
	31	0.02213	0.0259	0.0299	0.03403	0.03822	0.04237	0.04643	0.05038	0.05427	0.05828	0.06266	0.06773	0.07382	0.08116	0.08978	0.09955	0.11012	0.12104	0.1318	0.14188	0.15079	0.15812	0.16355	0.16687	0.16794	0.16675	0.1634	0.15814	0.15142	0.14396	0.13687	0.13164	0.12999	0.13326	0.14173	0.15436	0.16916	0.1838	0.19613	0.20456	0.20863	0.20982	0.21255	0.22455	0.25434	0.30632	0.37898	0.46726
	32	0.01964	0.0231	0.02677	0.03057	0.03439	0.03813	0.04167	0.04495	0.048	0.05096	0.05412	0.05793	0.06289	0.0694	0.07763	0.08746	0.09847	0.1101	0.12171	0.13264	0.14232	0.15023	0.15599	0.15934	0.16012	0.1583	0.15396	0.14727	0.13862	0.12863	0.11839	0.10969	0.10501	0.10693	0.11658	0.13281	0.15305	0.1745	0.19472	0.21195	0.22551	0.23636	0.24783	0.2658	0.29725	0.34717	0.41619	0.50098
	33	0.01742	0.02059	0.02397	0.02749	0.03103	0.03446	0.03763	0.04042	0.04279	0.04481	0.04678	0.04924	0.05288	0.05839	0.0661	0.07592	0.08737	0.09973	0.1122	0.12401	0.13443	0.1429	0.14898	0.15238	0.15294	0.15065	0.14559	0.13792	0.12791	0.11602	0.10311	0.09082	0.0822	0.08153	0.09156	0.11094	0.13605	0.1635	0.19066	0.21568	0.23771	0.25728	0.27692	0.30124	0.3361	0.38637	0.45377	0.5363
	34	0.01544	0.01833	0.02144	0.02471	0.02803	0.03125	0.03418	0.03666	0.03854	0.03981	0.04071	0.04178	0.04395	0.04823	0.05528	0.06507	0.07697	0.09008	0.10342	0.11607	0.12722	0.1362	0.14253	0.14592	0.14625	0.14355	0.13796	0.12968	0.11894	0.10601	0.09136	0.07612	0.06311	0.05839	0.068	0.09022	0.11955	0.152	0.18497	0.21663	0.24601	0.27333	0.30047	0.33112	0.37021	0.42228	0.48954	0.57092
	35	0.01368	0.01629	0.01914	0.02218	0.02531	0.02838	0.03119	0.0335	0.03511	0.03587	0.03589	0.03565	0.0362	0.03902	0.04526	0.05498	0.06736	0.08124	0.09545	0.10892	0.12074	0.13015	0.13664	0.13992	0.13992	0.13678	0.13073	0.1221	0.11112	0.09798	0.08279	0.06594	0.04906	0.03865	0.04687	0.07183	0.10461	0.14094	0.17846	0.21553	0.25111	0.28515	0.31901	0.35567	0.39928	0.45395	0.52207	0.60316
	36	0.01211	0.01445	0.01704	0.01985	0.02281	0.02577	0.02852	0.0308	0.03232	0.03283	0.03224	0.03087	0.02976	0.03084	0.03607	0.04571	0.05861	0.07327	0.08832	0.10257	0.115	0.12477	0.13132	0.13437	0.13391	0.1302	0.12365	0.11473	0.10383	0.09111	0.07648	0.05967	0.04081	0.02366	0.02882	0.05667	0.09194	0.13088	0.17171	0.21296	0.25357	0.29327	0.33301	0.37515	0.4232	0.48083	0.55041	0.63183
	37	0.01072	0.0128	0.01513	0.01771	0.02049	0.02335	0.0261	0.02843	0.03	0.03047	0.02959	0.02741	0.02473	0.02377	0.02771	0.03731	0.05078	0.0662	0.08206	0.09703	0.10999	0.12005	0.12657	0.12927	0.12821	0.12376	0.11656	0.1073	0.09658	0.08467	0.07137	0.05601	0.03773	0.01624	0.0147	0.04543	0.08184	0.12214	0.16508	0.20933	0.25383	0.29814	0.34284	0.38981	0.44199	0.50262	0.57397	0.6561
	38	0.00951	0.01133	0.0134	0.01573	0.01833	0.02109	0.02384	0.02627	0.028	0.02861	0.02771	0.02511	0.02118	0.01797	0.0202	0.0298	0.0439	0.06006	0.07663	0.09224	0.10569	0.11597	0.1224	0.12465	0.12285	0.11749	0.10943	0.09966	0.08907	0.07813	0.0666	0.05359	0.03778	0.01803	0.00873	0.0385	0.07433	0.1148	0.15876	0.20495	0.25226	0.30012	0.34885	0.39991	0.45575	0.51922	0.59241	0.67546
	39	0.00845	0.01003	0.01183	0.01392	0.01632	0.01898	0.02172	0.02427	0.0262	0.02707	0.02637	0.02372	0.01908	0.01368	0.01351	0.02327	0.03803	0.05482	0.07199	0.08815	0.10202	0.11249	0.11878	0.12054	0.11789	0.11147	0.10233	0.09181	0.08118	0.07119	0.06166	0.05143	0.03893	0.02342	0.01426	0.03568	0.0692	0.1088	0.15285	0.2	0.24911	0.29952	0.35135	0.40571	0.46467	0.53067	0.60561	0.68966
	40	0.00754	0.00889	0.01044	0.01227	0.01446	0.01699	0.01972	0.02237	0.02453	0.0257	0.02536	0.02297	0.0182	0.01129	0.00764	0.01781	0.0332	0.05044	0.06807	0.08468	0.09891	0.10954	0.1157	0.11694	0.1134	0.10578	0.09537	0.08383	0.07291	0.06377	0.05633	0.04908	0.04006	0.02865	0.0215	0.036	0.06607	0.10401	0.14737	0.19463	0.24462	0.29664	0.35066	0.40754	0.46899	0.53714	0.61363	0.69864
	41	0.00676	0.0079	0.0092	0.01078	0.01275	0.01514	0.01784	0.02057	0.02293	0.02443	0.02451	0.02258	0.01814	0.01087	0.00267	0.01365	0.02942	0.04688	0.06479	0.08175	0.09628	0.10708	0.11311	0.11387	0.10943	0.10056	0.0887	0.07587	0.06435	0.05593	0.05065	0.04647	0.04085	0.03299	0.02783	0.03818	0.06451	0.10023	0.14226	0.18889	0.23895	0.29172	0.34708	0.40572	0.46904	0.53888	0.61668	0.70253
	42	0.0061	0.00705	0.00811	0.00944	0.01119	0.01343	0.01606	0.01885	0.02139	0.0232	0.02371	0.02233	0.01851	0.01182	0.00235	0.01114	0.02666	0.04404	0.06206	0.07925	0.09405	0.10501	0.11097	0.1113	0.10602	0.09591	0.0825	0.06811	0.05566	0.0478	0.04481	0.04378	0.04135	0.03652	0.03315	0.04117	0.06405	0.09723	0.13742	0.18282	0.23224	0.28499	0.34094	0.40061	0.4652	0.53627	0.61507	0.70159
	43	0.00553	0.00632	0.00716	0.00825	0.00977	0.01185	0.01441	0.01723	0.01991	0.02198	0.0229	0.02209	0.019	0.01329	0.0059	0.01045	0.02484	0.04182	0.05977	0.0771	0.09213	0.10326	0.10921	0.1092	0.10319	0.0919	0.07692	0.06078	0.04701	0.03954	0.03909	0.0413	0.04178	0.03946	0.03763	0.04433	0.06424	0.09475	0.13276	0.17642	0.22462	0.27671	0.33255	0.39261	0.45789	0.52974	0.6092	0.69619
	44	0.00506	0.0057	0.00635	0.0072	0.0085	0.01041	0.01289	0.0157	0.01848	0.02076	0.02204	0.02177	0.01943	0.01477	0.00898	0.01118	0.0238	0.04011	0.05784	0.07522	0.09044	0.10177	0.10776	0.10753	0.10091	0.08859	0.07212	0.0541	0.03859	0.03134	0.03389	0.03932	0.04232	0.04201	0.04141	0.04732	0.06473	0.09256	0.12814	0.16971	0.21622	0.2671	0.32227	0.38212	0.44755	0.51973	0.59954	0.68677
	45	0.00466	0.00518	0.00565	0.00628	0.00736	0.0091	0.01149	0.01428	0.01711	0.01955	0.02113	0.02133	0.0197	0.01604	0.01149	0.01257	0.02333	0.03879	0.05617	0.07353	0.08892	0.10045	0.10656	0.10622	0.09916	0.08599	0.06821	0.04835	0.03064	0.02342	0.02964	0.03809	0.04309	0.04428	0.04459	0.04992	0.06521	0.09044	0.12348	0.16271	0.20717	0.25642	0.31042	0.36956	0.43466	0.50676	0.58658	0.67381
	46	0.00431	0.00474	0.00506	0.00548	0.00634	0.00792	0.01022	0.01297	0.01582	0.01836	0.02017	0.02078	0.01978	0.017	0.01347	0.01408	0.02322	0.03774	0.05469	0.07196	0.08749	0.09926	0.10555	0.10521	0.09788	0.08408	0.06525	0.04376	0.02351	0.01609	0.02679	0.03772	0.04411	0.0463	0.0472	0.05204	0.06548	0.08822	0.11869	0.15543	0.19763	0.24492	0.29735	0.35534	0.41969	0.4913	0.57081	0.65782
	47	0.00402	0.00437	0.00457	0.0048	0.00545	0.00687	0.00907	0.01177	0.0146	0.0172	0.01916	0.0201	0.01964	0.01765	0.01498	0.01545	0.02331	0.03687	0.05334	0.07047	0.08611	0.09812	0.10465	0.10443	0.09699	0.0828	0.06325	0.04054	0.01781	0.01009	0.02566	0.03815	0.04533	0.04808	0.04927	0.05359	0.06539	0.08581	0.11373	0.14795	0.18774	0.23285	0.2834	0.33987	0.40306	0.47385	0.55275	0.6393
	48	0.00377	0.00407	0.00416	0.00422	0.00466	0.00593	0.00804	0.01068	0.01347	0.01607	0.01814	0.01933	0.01932	0.01799	0.01606	0.01657	0.02344	0.0361	0.05205	0.06901	0.08474	0.097	0.10382	0.10381	0.09642	0.08207	0.06214	0.03879	0.01461	0.00783	0.02621	0.03924	0.04665	0.04959	0.05081	0.05457	0.06487	0.08312	0.10861	0.14033	0.17767	0.22044	0.26886	0.32351	0.38521	0.45484	0.53286	0.61873
	49	0.00355	0.00381	0.00382	0.00373	0.00398	0.0051	0.00713	0.00969	0.01243	0.015	0.01711	0.01847	0.01882	0.01806	0.01677	0.01741	0.02353	0.03536	0.05079	0.06756	0.08335	0.09586	0.103	0.10329	0.09608	0.08178	0.0618	0.03843	0.01488	0.01085	0.02804	0.04077	0.04799	0.05079	0.05182	0.05496	0.06389	0.08015	0.10335	0.13266	0.16756	0.20792	0.25403	0.30659	0.36651	0.4347	0.51159	0.59658
	50	0.00336	0.00359	0.00354	0.00332	0.00338	0.00437	0.00631	0.00881	0.01147	0.01398	0.01609	0.01756	0.01819	0.0179	0.01715	0.01797	0.02354	0.03462	0.04953	0.06607	0.08191	0.09466	0.10215	0.1028	0.0959	0.08183	0.0621	0.03925	0.01787	0.01583	0.03064	0.04253	0.04924	0.05167	0.05233	0.0548	0.06246	0.0769	0.09798	0.12503	0.15755	0.19547	0.23916	0.28942	0.34731	0.4138	0.48933	0.57325
	51	0.00319	0.0034	0.00331	0.00299	0.00287	0.00372	0.00559	0.00802	0.0106	0.01303	0.01509	0.01661	0.01745	0.01753	0.01725	0.01827	0.02343	0.03385	0.04825	0.06455	0.08041	0.09339	0.10124	0.10229	0.09579	0.08212	0.06286	0.04091	0.02206	0.021	0.03358	0.04436	0.05033	0.05221	0.05237	0.05412	0.0606	0.07341	0.09257	0.11752	0.14778	0.18328	0.22445	0.27225	0.32789	0.39247	0.46645	0.54913
	52	0.00303	0.00323	0.00312	0.00272	0.00244	0.00315	0.00496	0.00732	0.00981	0.01214	0.01412	0.01564	0.01662	0.01701	0.01713	0.01834	0.0232	0.03304	0.04695	0.06299	0.07884	0.09203	0.10024	0.10174	0.09571	0.08254	0.06392	0.04311	0.02654	0.02588	0.03658	0.04612	0.05122	0.05242	0.05197	0.05298	0.05837	0.06972	0.08716	0.11021	0.13835	0.17147	0.21008	0.25529	0.30853	0.37101	0.44327	0.52455
	53	0.00289	0.00308	0.00296	0.00251	0.00208	0.00265	0.0044	0.00669	0.00909	0.01132	0.0132	0.01468	0.01573	0.01636	0.01681	0.01822	0.02284	0.03217	0.04561	0.06138	0.07719	0.09057	0.09914	0.10109	0.09559	0.08301	0.06516	0.04556	0.03089	0.03037	0.03945	0.04774	0.05189	0.05231	0.05117	0.05143	0.05582	0.06588	0.08182	0.10317	0.12935	0.16016	0.19618	0.23872	0.28942	0.34966	0.42005	0.49981
	54	0.00275	0.00295	0.00282	0.00234	0.00178	0.00221	0.00391	0.00613	0.00844	0.01056	0.01233	0.01373	0.01481	0.01561	0.01634	0.01793	0.02238	0.03125	0.04423	0.05971	0.07547	0.089	0.09791	0.10034	0.09539	0.08347	0.06645	0.04808	0.03496	0.03441	0.04211	0.04917	0.05233	0.05192	0.05004	0.04955	0.05301	0.06194	0.0766	0.09647	0.12082	0.14942	0.18287	0.22268	0.27074	0.32864	0.39702	0.47514
	55	0.00263	0.00282	0.0027	0.0022	0.00154	0.00182	0.00348	0.00563	0.00786	0.00987	0.01152	0.01281	0.01387	0.0148	0.01576	0.01751	0.02182	0.03028	0.04283	0.05801	0.07368	0.08734	0.09656	0.09945	0.09508	0.08385	0.06771	0.05052	0.03866	0.03801	0.04449	0.05038	0.05254	0.05127	0.04863	0.04737	0.05	0.05797	0.07155	0.09013	0.11283	0.1393	0.1702	0.20726	0.25264	0.3081	0.37439	0.45076
	56	0.00251	0.00271	0.00259	0.0021	0.00136	0.00149	0.0031	0.00519	0.00733	0.00924	0.01076	0.01193	0.01294	0.01394	0.01509	0.01698	0.02118	0.02928	0.0414	0.05627	0.07181	0.08557	0.09509	0.09843	0.09464	0.08412	0.06886	0.0528	0.04197	0.04118	0.04658	0.05136	0.05255	0.05041	0.04698	0.04498	0.04684	0.05401	0.0667	0.08418	0.10538	0.12982	0.15823	0.19255	0.23521	0.28819	0.35232	0.42685
	57	0.0024	0.0026	0.00249	0.00201	0.00122	0.0012	0.00277	0.00479	0.00685	0.00866	0.01006	0.0111	0.01202	0.01306	0.01435	0.01638	0.02048	0.02824	0.03995	0.0545	0.06989	0.08371	0.09349	0.09726	0.09405	0.08424	0.06987	0.05485	0.04489	0.04392	0.04837	0.05213	0.05237	0.04938	0.04517	0.04243	0.04359	0.05009	0.06209	0.07864	0.09849	0.121	0.14697	0.17858	0.21855	0.26902	0.33092	0.40353
	58	0.0023	0.0025	0.0024	0.00193	0.00112	0.000953946	0.00247	0.00443	0.00642	0.00814	0.00942	0.01031	0.01112	0.01217	0.01358	0.01572	0.01975	0.02719	0.0385	0.0527	0.06792	0.08176	0.09177	0.09595	0.09329	0.08419	0.07068	0.05664	0.04741	0.04627	0.04988	0.05268	0.05204	0.04822	0.04323	0.03977	0.04029	0.04626	0.05773	0.07352	0.09214	0.11282	0.13644	0.1654	0.2027	0.25068	0.31031	0.38091
	59	0.0022	0.0024	0.00231	0.00187	0.00106	0.000740638	0.00222	0.0041	0.00602	0.00766	0.00883	0.00958	0.01027	0.01129	0.01279	0.01502	0.01898	0.02613	0.03704	0.05089	0.06591	0.07974	0.08994	0.0945	0.09238	0.08396	0.07128	0.05815	0.04955	0.04825	0.0511	0.05303	0.05157	0.04696	0.04122	0.03705	0.03699	0.04255	0.05364	0.06882	0.08632	0.10527	0.12661	0.153	0.18771	0.23322	0.29055	0.35909
	60	0.0021	0.0023	0.00223	0.00181	0.00102	0.000558912	0.00199	0.00381	0.00565	0.00723	0.0083	0.00891	0.00945	0.01042	0.012	0.01431	0.0182	0.02507	0.03558	0.04907	0.06386	0.07766	0.08802	0.09292	0.0913	0.08355	0.07167	0.05938	0.05133	0.04988	0.05206	0.05321	0.05098	0.04565	0.03918	0.03432	0.03372	0.03899	0.04983	0.06451	0.081	0.09832	0.11746	0.14138	0.1736	0.2167	0.27171	0.3381
Wavelet transform analysis of Fe2O3 K-edge EXAFS data	1	0	0	0	0	0	0	0	0	0	0	0	0	0	0	0	0	0	0	0	0	0	0	0	0	0	0	0	0	0	0	0	0	0	0	0	0	0	0	0	0	0	0	0	0	0	0	0	0
	2	0.05954	0.05978	0.06003	0.06027	0.0605	0.06074	0.06098	0.06122	0.06146	0.0617	0.06194	0.06217	0.06241	0.06265	0.06288	0.06312	0.06335	0.06359	0.06382	0.06405	0.06429	0.06452	0.06475	0.06498	0.06521	0.06544	0.06567	0.0659	0.06613	0.06636	0.06658	0.06681	0.06704	0.06726	0.06748	0.06771	0.06793	0.06815	0.06837	0.06859	0.06881	0.06903	0.06925	0.06947	0.06969	0.0699	0.07012	0.07033
	3	0.02656	0.02678	0.02701	0.02725	0.02749	0.02773	0.02798	0.02823	0.02849	0.02875	0.02902	0.02929	0.02956	0.02984	0.03013	0.03042	0.03072	0.03102	0.03133	0.03164	0.03196	0.03228	0.03261	0.03294	0.03328	0.03363	0.03398	0.03434	0.0347	0.03507	0.03544	0.03582	0.03621	0.0366	0.037	0.0374	0.03781	0.03823	0.03865	0.03908	0.03951	0.03995	0.0404	0.04085	0.0413	0.04177	0.04224	0.04271
	4	0.02325	0.02318	0.0231	0.02301	0.02291	0.02281	0.0227	0.02258	0.02245	0.02231	0.02216	0.02201	0.02185	0.02168	0.0215	0.02132	0.02112	0.02092	0.02071	0.02049	0.02027	0.02004	0.0198	0.01955	0.0193	0.01903	0.01877	0.01849	0.01821	0.01792	0.01763	0.01733	0.01703	0.01673	0.01642	0.0161	0.01579	0.01547	0.01516	0.01484	0.01453	0.01421	0.01391	0.01361	0.01332	0.01304	0.01277	0.01251
	5	0.02989	0.02986	0.02982	0.02977	0.02971	0.02963	0.02955	0.02945	0.02934	0.02923	0.0291	0.02896	0.02881	0.02865	0.02849	0.02831	0.02812	0.02793	0.02773	0.02752	0.0273	0.02707	0.02684	0.0266	0.02636	0.02611	0.02585	0.02559	0.02532	0.02506	0.02478	0.02451	0.02423	0.02395	0.02367	0.02339	0.0231	0.02282	0.02254	0.02226	0.02198	0.0217	0.02143	0.02116	0.02089	0.02063	0.02037	0.02012
	6	0.03557	0.03548	0.03537	0.03524	0.03508	0.03491	0.03471	0.03449	0.03425	0.034	0.03372	0.03343	0.03311	0.03278	0.03243	0.03207	0.03169	0.0313	0.03089	0.03047	0.03004	0.02959	0.02913	0.02867	0.02819	0.0277	0.02721	0.02671	0.0262	0.02568	0.02516	0.02464	0.02411	0.02358	0.02304	0.02251	0.02197	0.02143	0.02089	0.02035	0.01982	0.01928	0.01875	0.01822	0.01769	0.01717	0.01665	0.01613
	7	0.0431	0.04275	0.04235	0.04191	0.04142	0.04089	0.04032	0.03971	0.03907	0.03839	0.03768	0.03693	0.03617	0.03537	0.03456	0.03373	0.03288	0.03202	0.03114	0.03027	0.02939	0.0285	0.02763	0.02675	0.02589	0.02504	0.0242	0.02338	0.02258	0.0218	0.02104	0.02031	0.01961	0.01894	0.0183	0.01769	0.01711	0.01657	0.01606	0.01558	0.01512	0.0147	0.01431	0.01395	0.0136	0.01329	0.01299	0.01271
	8	0.06692	0.06652	0.06601	0.06539	0.06464	0.06379	0.06282	0.06175	0.06057	0.05929	0.05792	0.05645	0.0549	0.05326	0.05155	0.04978	0.04794	0.04605	0.04412	0.04215	0.04015	0.03814	0.03613	0.03412	0.03213	0.03017	0.02825	0.0264	0.02462	0.02295	0.02139	0.01998	0.01874	0.0177	0.01687	0.01628	0.01593	0.01581	0.01591	0.0162	0.01666	0.01724	0.01791	0.01865	0.01943	0.02022	0.02101	0.02179
	9	0.11828	0.11963	0.12083	0.12186	0.12272	0.12342	0.12396	0.12433	0.12454	0.12459	0.1245	0.12426	0.12389	0.12339	0.12277	0.12205	0.12123	0.12032	0.11935	0.11832	0.11724	0.11613	0.11501	0.11388	0.11275	0.11165	0.11057	0.10953	0.10854	0.10761	0.10673	0.10592	0.10518	0.1045	0.10389	0.10335	0.10286	0.10244	0.10206	0.10173	0.10144	0.10118	0.10094	0.10072	0.10051	0.10029	0.10007	0.09984
	10	0.17998	0.18482	0.18951	0.19405	0.1984	0.20258	0.20656	0.21035	0.21393	0.21731	0.22047	0.22343	0.22617	0.2287	0.23103	0.23315	0.23507	0.2368	0.23834	0.2397	0.24089	0.24192	0.24279	0.24352	0.2441	0.24455	0.24487	0.24507	0.24516	0.24513	0.245	0.24477	0.24443	0.24399	0.24345	0.24281	0.24207	0.24122	0.24027	0.23921	0.23804	0.23675	0.23536	0.23384	0.2322	0.23044	0.22856	0.22654
	11	0.23212	0.24129	0.2504	0.25943	0.26835	0.27714	0.28577	0.29422	0.30248	0.31052	0.31832	0.32587	0.33315	0.34015	0.34686	0.35326	0.35935	0.36512	0.37056	0.37566	0.38043	0.38486	0.38895	0.39269	0.39609	0.39913	0.40183	0.40417	0.40617	0.40782	0.40911	0.41006	0.41065	0.41089	0.41077	0.41031	0.40949	0.40832	0.4068	0.40492	0.4027	0.40012	0.3972	0.39394	0.39033	0.38639	0.38212	0.37753
	12	0.26394	0.2772	0.29057	0.304	0.31746	0.33091	0.3443	0.3576	0.37077	0.38377	0.39657	0.40912	0.4214	0.43337	0.445	0.45625	0.46711	0.47753	0.48751	0.49701	0.50601	0.5145	0.52245	0.52984	0.53667	0.54292	0.54858	0.55363	0.55807	0.56188	0.56507	0.56763	0.56954	0.57082	0.57145	0.57144	0.57079	0.5695	0.56757	0.56502	0.56184	0.55804	0.55364	0.54864	0.54306	0.53691	0.5302	0.52295
	13	0.27396	0.2903	0.30693	0.3238	0.34086	0.35807	0.37537	0.39271	0.41003	0.42728	0.4444	0.46133	0.47802	0.49442	0.51047	0.52613	0.54133	0.55603	0.57019	0.58376	0.5967	0.60897	0.62052	0.63134	0.64138	0.65062	0.65902	0.66658	0.67327	0.67907	0.68397	0.68796	0.69104	0.6932	0.69444	0.69476	0.69418	0.69269	0.69032	0.68708	0.68298	0.67805	0.6723	0.66576	0.65846	0.65042	0.64167	0.63225
	14	0.2664	0.28443	0.30291	0.3218	0.34105	0.3606	0.38039	0.40035	0.42043	0.44056	0.46066	0.48067	0.50052	0.52013	0.53944	0.55837	0.57684	0.5948	0.61217	0.62887	0.64486	0.66005	0.6744	0.68784	0.70033	0.71181	0.72223	0.73157	0.73979	0.74686	0.75276	0.75748	0.76101	0.76335	0.76451	0.7645	0.76335	0.76107	0.7577	0.75329	0.74786	0.74147	0.73416	0.72599	0.717	0.70726	0.6968	0.68569
	15	0.2475	0.26583	0.28473	0.30414	0.32401	0.3443	0.36494	0.38588	0.40705	0.4284	0.44984	0.47132	0.49275	0.51406	0.53518	0.55601	0.57648	0.5965	0.61597	0.63481	0.65292	0.67022	0.6866	0.70199	0.71628	0.72941	0.74129	0.75184	0.76102	0.76877	0.77503	0.7798	0.78304	0.78477	0.78498	0.78371	0.78099	0.77689	0.77148	0.76483	0.75704	0.7482	0.73844	0.72785	0.71655	0.70466	0.69227	0.6795
	16	0.22333	0.24087	0.25897	0.27759	0.29668	0.31621	0.33612	0.35638	0.37694	0.39776	0.4188	0.44	0.46131	0.48268	0.50405	0.52535	0.5465	0.56741	0.58799	0.60813	0.62772	0.64662	0.66472	0.68187	0.69793	0.71276	0.72622	0.73819	0.74853	0.75713	0.76389	0.76875	0.77163	0.77251	0.77138	0.76826	0.7632	0.75629	0.74764	0.7374	0.72572	0.71282	0.69889	0.68419	0.66894	0.6534	0.6378	0.62238
	17	0.19864	0.21473	0.23127	0.24821	0.2655	0.2831	0.301	0.31916	0.33758	0.35625	0.37518	0.39437	0.41383	0.43356	0.45356	0.47381	0.49427	0.5149	0.53562	0.55633	0.57689	0.59718	0.61699	0.63616	0.65445	0.67164	0.68751	0.70183	0.71436	0.72489	0.73322	0.73919	0.74264	0.74346	0.7416	0.73701	0.72972	0.71981	0.70739	0.69266	0.67585	0.65725	0.63722	0.61613	0.59445	0.57265	0.55124	0.53072
	18	0.17629	0.19078	0.20552	0.22042	0.23542	0.25049	0.26559	0.28071	0.29587	0.31112	0.32652	0.34216	0.35815	0.37458	0.39158	0.40922	0.42758	0.44669	0.46654	0.48707	0.50815	0.52961	0.55125	0.57278	0.59391	0.6143	0.6336	0.65146	0.6675	0.68139	0.6928	0.70142	0.70699	0.7093	0.70817	0.70349	0.69521	0.68334	0.66797	0.64925	0.62742	0.60281	0.5758	0.54691	0.51673	0.48597	0.45547	0.42615
	19	0.15734	0.17046	0.18359	0.19662	0.20943	0.22195	0.2341	0.24587	0.25728	0.2684	0.27935	0.29031	0.30152	0.31322	0.32571	0.33925	0.35412	0.37048	0.38845	0.40804	0.42916	0.45162	0.47513	0.49932	0.52376	0.54798	0.57148	0.59375	0.61428	0.63259	0.64821	0.66072	0.66975	0.67498	0.67613	0.67303	0.66553	0.65357	0.63718	0.61645	0.59154	0.56271	0.5303	0.49475	0.45659	0.41652	0.37539	0.33431
	20	0.14158	0.15372	0.1657	0.17733	0.18845	0.1989	0.20856	0.21734	0.22521	0.23223	0.23851	0.24431	0.24994	0.25587	0.2626	0.2707	0.28074	0.29317	0.30833	0.32636	0.34719	0.37055	0.39604	0.4231	0.45114	0.47948	0.50746	0.5344	0.55966	0.58264	0.60276	0.61953	0.6325	0.64128	0.64556	0.64511	0.63975	0.62939	0.61401	0.59366	0.56847	0.53861	0.50434	0.46598	0.4239	0.37856	0.33047	0.28026
	21	0.1282	0.13974	0.15102	0.16182	0.17189	0.18102	0.18898	0.19561	0.20078	0.20444	0.20665	0.20761	0.20768	0.2074	0.20754	0.20905	0.21298	0.22031	0.2318	0.24781	0.26827	0.29271	0.32044	0.3506	0.38232	0.41471	0.44691	0.47813	0.50761	0.53467	0.5587	0.57916	0.59559	0.60759	0.61487	0.6172	0.61442	0.60646	0.59331	0.57505	0.55179	0.52372	0.49109	0.45419	0.41335	0.36898	0.3215	0.27143
	22	0.11638	0.12756	0.13848	0.14887	0.15847	0.16696	0.17408	0.17955	0.18313	0.18466	0.18406	0.18136	0.17681	0.17086	0.16435	0.15852	0.15505	0.15588	0.16273	0.17646	0.19686	0.22294	0.25337	0.28682	0.32206	0.358	0.39366	0.42816	0.46074	0.49068	0.51739	0.54034	0.55911	0.57333	0.58277	0.58724	0.58665	0.58099	0.57031	0.55474	0.53444	0.50965	0.48067	0.44784	0.41158	0.37238	0.33088	0.28791
	23	0.10556	0.11646	0.12716	0.1374	0.14686	0.15521	0.16213	0.16727	0.17031	0.17098	0.16904	0.16437	0.15696	0.14703	0.13509	0.12223	0.11041	0.10282	0.10339	0.11466	0.13593	0.16467	0.19831	0.23494	0.27307	0.31157	0.34945	0.38587	0.42009	0.45143	0.47935	0.50337	0.52311	0.5383	0.54874	0.55436	0.55513	0.55112	0.54247	0.52938	0.51208	0.49087	0.46609	0.43815	0.40752	0.37479	0.3407	0.30628
	24	0.09544	0.10602	0.11653	0.12666	0.13613	0.14458	0.15165	0.15699	0.16021	0.16098	0.15897	0.1539	0.14561	0.134	0.11919	0.10162	0.08241	0.06449	0.05512	0.06351	0.08776	0.12042	0.15725	0.19619	0.23596	0.27556	0.31416	0.35098	0.38535	0.41667	0.44443	0.4682	0.48767	0.50263	0.51299	0.51872	0.51992	0.51674	0.5094	0.49819	0.48341	0.4654	0.44455	0.42127	0.39605	0.36947	0.34227	0.3154
	25	0.0859	0.0961	0.10632	0.1163	0.12575	0.13433	0.14169	0.14746	0.15124	0.15265	0.15134	0.14697	0.13927	0.12801	0.11308	0.09445	0.07227	0.04706	0.02179	0.0243	0.05576	0.09211	0.13047	0.16985	0.20944	0.2485	0.28631	0.32218	0.35547	0.38562	0.41215	0.43467	0.45293	0.46676	0.47615	0.48116	0.48197	0.47884	0.4721	0.46208	0.44918	0.43378	0.41627	0.39705	0.37656	0.35531	0.33394	0.31325
	26	0.07696	0.08666	0.09649	0.1062	0.11554	0.12417	0.13178	0.13799	0.14242	0.14469	0.14444	0.14131	0.135	0.12527	0.11197	0.09503	0.07455	0.05088	0.02558	0.01744	0.04533	0.07962	0.116	0.15339	0.19099	0.22807	0.2639	0.29781	0.32915	0.35738	0.382	0.40267	0.41913	0.43127	0.43912	0.44282	0.44264	0.43895	0.43216	0.42272	0.41109	0.3977	0.38292	0.36713	0.35068	0.33397	0.31746	0.30179
	27	0.06867	0.07778	0.0871	0.09642	0.10549	0.11404	0.12177	0.12832	0.13334	0.13647	0.13733	0.13559	0.13095	0.1232	0.1122	0.09802	0.08101	0.06217	0.04466	0.03805	0.05195	0.07839	0.10984	0.14344	0.17779	0.21192	0.24502	0.27635	0.30527	0.33118	0.35361	0.37216	0.3866	0.39681	0.40284	0.4049	0.40334	0.39862	0.39129	0.38191	0.37102	0.35912	0.34658	0.33371	0.32076	0.30795	0.29558	0.28405
	28	0.06107	0.06952	0.07824	0.08703	0.09571	0.10403	0.11172	0.11846	0.12394	0.12779	0.12967	0.12926	0.12627	0.12049	0.11185	0.1005	0.08692	0.07236	0.05969	0.05457	0.06248	0.08184	0.10774	0.13688	0.16743	0.19816	0.22816	0.25665	0.28296	0.30648	0.32669	0.34318	0.35565	0.36396	0.36816	0.36848	0.36533	0.35927	0.351	0.34124	0.33065	0.31982	0.30913	0.29882	0.28898	0.27966	0.27092	0.26293
	29	0.05419	0.06194	0.06998	0.07817	0.08634	0.09429	0.10178	0.10855	0.1143	0.11871	0.12145	0.1222	0.12069	0.11672	0.11023	0.1014	0.09075	0.07948	0.06995	0.06595	0.07114	0.08566	0.10673	0.13157	0.15826	0.1855	0.21231	0.23793	0.26166	0.2829	0.30109	0.31576	0.32654	0.33321	0.33576	0.33441	0.3296	0.32201	0.3125	0.30197	0.29131	0.28119	0.27207	0.26409	0.25715	0.25105	0.2456	0.24072
	30	0.04803	0.05506	0.06239	0.06991	0.07748	0.08495	0.09212	0.09877	0.10463	0.10942	0.11282	0.11453	0.11429	0.11189	0.10728	0.10059	0.09235	0.0836	0.07627	0.07313	0.07687	0.08812	0.10531	0.12632	0.14937	0.17321	0.1969	0.21972	0.24103	0.26022	0.2767	0.28994	0.29944	0.30487	0.3061	0.30328	0.29687	0.28764	0.27663	0.265	0.25389	0.24421	0.23647	0.2307	0.22658	0.22356	0.22114	0.21903
	31	0.04256	0.04889	0.0555	0.06231	0.06924	0.07615	0.0829	0.08929	0.09512	0.10011	0.10399	0.10647	0.10728	0.10622	0.10319	0.09832	0.09204	0.08527	0.07956	0.0771	0.07996	0.08888	0.10299	0.12065	0.14036	0.16097	0.18167	0.20183	0.22089	0.2383	0.25345	0.2657	0.27442	0.27909	0.27942	0.27544	0.26757	0.25666	0.24393	0.23087	0.21899	0.20949	0.20303	0.19949	0.19819	0.19818	0.19859	0.19888
	32	0.03775	0.04339	0.04929	0.0554	0.06165	0.06796	0.07423	0.08029	0.08596	0.09101	0.0952	0.09824	0.09989	0.09993	0.09825	0.09491	0.09027	0.08508	0.08065	0.07873	0.08098	0.08817	0.09977	0.11453	0.13118	0.14875	0.16657	0.18419	0.20118	0.21709	0.23127	0.24299	0.25144	0.25587	0.25577	0.25099	0.24188	0.22931	0.2147	0.1999	0.18689	0.17735	0.17214	0.17095	0.17259	0.17554	0.17854	0.18084
	33	0.03353	0.03852	0.04374	0.04916	0.05475	0.06045	0.0662	0.07187	0.07729	0.08228	0.08661	0.09004	0.09233	0.09327	0.09272	0.09068	0.08743	0.08357	0.08019	0.07871	0.08054	0.08638	0.09591	0.10812	0.12196	0.13664	0.15169	0.16686	0.18194	0.19657	0.21013	0.22176	0.23042	0.23512	0.23506	0.22988	0.21978	0.20565	0.18905	0.1722	0.1577	0.1479	0.144	0.14541	0.15016	0.15602	0.1613	0.16515
	34	0.02985	0.03424	0.03881	0.04356	0.04851	0.05363	0.05886	0.06412	0.06924	0.07407	0.07841	0.08205	0.08479	0.08642	0.08681	0.0859	0.08385	0.08115	0.07866	0.0776	0.07914	0.08391	0.09169	0.10166	0.11291	0.12483	0.13717	0.14995	0.16321	0.17677	0.19001	0.20193	0.21125	0.21665	0.21706	0.21187	0.20111	0.18558	0.16697	0.14782	0.13142	0.12111	0.11867	0.12304	0.13109	0.13973	0.14692	0.15181
	35	0.02666	0.03048	0.03444	0.03856	0.0429	0.04747	0.05223	0.05708	0.06188	0.06648	0.0707	0.07439	0.0774	0.07955	0.0807	0.08075	0.07977	0.07811	0.07646	0.0758	0.07716	0.08109	0.08741	0.09539	0.10426	0.11354	0.12321	0.13362	0.14513	0.15776	0.17093	0.18347	0.19379	0.20027	0.20151	0.19666	0.18555	0.16889	0.14836	0.12673	0.10801	0.09688	0.09617	0.10396	0.11544	0.1266	0.13525	0.14064
	36	0.02389	0.0272	0.03058	0.03411	0.03788	0.04194	0.04627	0.05076	0.05525	0.05957	0.06358	0.06718	0.07027	0.07275	0.07451	0.0754	0.07539	0.07469	0.07382	0.07361	0.07489	0.07817	0.08327	0.08952	0.0962	0.10296	0.11	0.11803	0.1278	0.13962	0.15292	0.16632	0.17792	0.18575	0.1881	0.18387	0.17274	0.15527	0.13305	0.10892	0.08744	0.07508	0.0765	0.08825	0.10313	0.11641	0.12599	0.13139
	37	0.02151	0.02434	0.02718	0.03015	0.03338	0.03698	0.04095	0.04514	0.04935	0.05339	0.05711	0.06047	0.06348	0.06613	0.06834	0.06995	0.07084	0.07105	0.07096	0.0712	0.07252	0.07532	0.07942	0.08418	0.0889	0.09327	0.09773	0.10334	0.11136	0.12244	0.13603	0.15049	0.16354	0.17287	0.1765	0.17313	0.16226	0.14434	0.12081	0.09437	0.06975	0.05557	0.05977	0.07598	0.09395	0.10878	0.11879	0.12378
	38	0.01947	0.02186	0.0242	0.02662	0.02935	0.03254	0.0362	0.04017	0.04417	0.04793	0.05131	0.05432	0.05709	0.05974	0.06226	0.06449	0.06621	0.06731	0.06798	0.06873	0.07016	0.07262	0.07594	0.07944	0.08242	0.0846	0.08654	0.08971	0.09594	0.10632	0.12033	0.13596	0.15054	0.16144	0.16644	0.16407	0.15371	0.13568	0.11131	0.08301	0.05513	0.03823	0.0463	0.06715	0.08751	0.10327	0.11325	0.11754
	39	0.01773	0.01973	0.02159	0.0235	0.02574	0.02855	0.03198	0.0358	0.03965	0.04317	0.04619	0.04876	0.05113	0.05362	0.05633	0.0591	0.06161	0.06357	0.065	0.06626	0.06787	0.07012	0.07282	0.07529	0.07679	0.077	0.07655	0.07725	0.08163	0.09135	0.10586	0.12272	0.13884	0.15127	0.15765	0.15634	0.14667	0.12888	0.10418	0.07469	0.04391	0.02292	0.03665	0.06155	0.08333	0.09938	0.10899	0.11241
	40	0.01625	0.01791	0.01933	0.02073	0.02249	0.02496	0.0282	0.03196	0.03574	0.03908	0.04173	0.04379	0.04564	0.0478	0.05058	0.05383	0.05708	0.05989	0.06208	0.06387	0.0657	0.06783	0.07005	0.0717	0.07197	0.07049	0.06785	0.0661	0.06852	0.07759	0.09267	0.11076	0.12833	0.14221	0.14989	0.14967	0.14079	0.1235	0.09896	0.06911	0.03659	0.00956	0.03151	0.05869	0.08084	0.09664	0.10567	0.10817
	41	0.01499	0.01637	0.01739	0.01831	0.01958	0.02171	0.02482	0.02859	0.03238	0.0356	0.03791	0.0394	0.04062	0.04232	0.04505	0.04871	0.05271	0.05635	0.05928	0.06159	0.06366	0.06572	0.06758	0.06857	0.06787	0.065	0.06044	0.05632	0.05669	0.06508	0.08078	0.10004	0.11892	0.13409	0.14297	0.14379	0.13579	0.11919	0.09521	0.06579	0.03335	0.00208	0.03078	0.05784	0.07946	0.09463	0.10297	0.10464
	42	0.01393	0.01507	0.01574	0.01619	0.01698	0.01877	0.02179	0.02562	0.02949	0.03266	0.03468	0.0356	0.03609	0.03719	0.03976	0.04381	0.04852	0.05298	0.05663	0.05945	0.06175	0.06377	0.06534	0.06582	0.06437	0.06043	0.05429	0.04797	0.04617	0.05385	0.07018	0.0905	0.11051	0.1268	0.13674	0.13854	0.13141	0.11562	0.09248	0.06411	0.0335	0.01184	0.03301	0.05822	0.07869	0.09302	0.10065	0.10163
	43	0.01302	0.01398	0.01436	0.01437	0.01467	0.0161	0.01905	0.023	0.02702	0.03019	0.03198	0.03236	0.03205	0.03242	0.03474	0.03914	0.04458	0.04984	0.05417	0.05745	0.05996	0.06195	0.06328	0.06335	0.06133	0.05662	0.04931	0.04107	0.037	0.04389	0.06085	0.08206	0.10298	0.1202	0.13106	0.13375	0.12747	0.11256	0.09043	0.0635	0.03565	0.02004	0.03648	0.05913	0.07814	0.09151	0.09851	0.099
	44	0.01224	0.01307	0.01321	0.01284	0.01263	0.01369	0.01657	0.02068	0.02488	0.02813	0.02975	0.02964	0.02851	0.02802	0.02999	0.03474	0.04092	0.04695	0.05192	0.05561	0.0583	0.06024	0.06135	0.06107	0.05863	0.0534	0.04531	0.03558	0.02918	0.03517	0.05271	0.07462	0.09622	0.11418	0.12584	0.12933	0.12385	0.1098	0.08876	0.06344	0.03853	0.02674	0.04003	0.06008	0.07752	0.08992	0.09638	0.0966
	45	0.01156	0.0123	0.01227	0.01156	0.01086	0.0115	0.01434	0.01863	0.02303	0.0264	0.02793	0.02741	0.02547	0.02401	0.02552	0.03064	0.03756	0.04434	0.04988	0.05393	0.05675	0.05862	0.0595	0.05891	0.05614	0.05061	0.04211	0.03139	0.02274	0.02763	0.04569	0.06806	0.09014	0.10868	0.121	0.12519	0.12044	0.10721	0.08726	0.06357	0.04136	0.03206	0.0431	0.06076	0.07662	0.0881	0.09415	0.09431
	46	0.01096	0.01165	0.0115	0.01053	0.00936	0.00954	0.01232	0.0168	0.02143	0.02494	0.02646	0.02562	0.02294	0.02041	0.02134	0.02686	0.03454	0.04201	0.04806	0.05241	0.0553	0.05707	0.05771	0.05682	0.05378	0.04809	0.03948	0.02832	0.01769	0.0212	0.03968	0.06228	0.08462	0.10359	0.11647	0.12127	0.11718	0.10472	0.08579	0.06365	0.04377	0.03615	0.04546	0.06097	0.07534	0.08596	0.09174	0.09204
	47	0.01043	0.01109	0.01087	0.00972	0.00811	0.00779	0.01051	0.01519	0.02002	0.02369	0.02525	0.02421	0.0209	0.01724	0.01746	0.02343	0.03187	0.03996	0.04644	0.05102	0.05395	0.05558	0.05597	0.05477	0.05149	0.04572	0.03723	0.02611	0.01407	0.01579	0.03456	0.05715	0.0796	0.09888	0.11221	0.11754	0.11402	0.10225	0.08426	0.06353	0.0456	0.03912	0.04704	0.06065	0.07362	0.08348	0.08909	0.0897
	48	0.00994	0.0106	0.01036	0.00908	0.00712	0.00624	0.0089	0.01376	0.01878	0.02262	0.02427	0.02313	0.01933	0.01455	0.01387	0.02038	0.02956	0.03819	0.04501	0.04975	0.05268	0.05415	0.05426	0.05275	0.04922	0.04341	0.0352	0.02449	0.01184	0.01133	0.0302	0.05257	0.075	0.0945	0.1082	0.11397	0.11095	0.09978	0.08264	0.06315	0.04683	0.04113	0.04786	0.05979	0.07146	0.08064	0.08619	0.08725
	49	0.00949	0.01016	0.00992	0.0086	0.00637	0.0049	0.00747	0.0125	0.01767	0.02167	0.02345	0.02232	0.0182	0.01237	0.01057	0.01774	0.0276	0.03667	0.04376	0.04859	0.05147	0.05276	0.05258	0.05074	0.04696	0.04112	0.03325	0.02322	0.0108	0.0077	0.02647	0.04846	0.07077	0.09041	0.1044	0.11054	0.10794	0.09729	0.0809	0.0625	0.04748	0.04232	0.048	0.05841	0.0689	0.07746	0.08304	0.08467
	50	0.00907	0.00976	0.00955	0.00822	0.00583	0.00375	0.00622	0.01138	0.01667	0.02081	0.02275	0.0217	0.01743	0.01077	0.00756	0.01554	0.02599	0.03538	0.04264	0.04752	0.05032	0.05141	0.05095	0.04876	0.0447	0.03881	0.03131	0.02211	0.01056	0.00487	0.02328	0.04475	0.06686	0.08658	0.10081	0.10724	0.10498	0.09478	0.07904	0.06157	0.04762	0.0428	0.04755	0.05659	0.06598	0.074	0.07967	0.08193
	51	0.00867	0.00938	0.00921	0.00793	0.00548	0.00282	0.00515	0.01041	0.01577	0.02002	0.02212	0.02123	0.01697	0.00977	0.00483	0.01381	0.0247	0.03429	0.04164	0.04652	0.04921	0.05011	0.04935	0.04682	0.04245	0.03647	0.02932	0.02102	0.01071	0.00292	0.02052	0.04138	0.06325	0.083	0.09739	0.10406	0.10207	0.09225	0.07707	0.06041	0.04733	0.04272	0.0466	0.0544	0.06277	0.07031	0.0761	0.07904
	52	0.00829	0.00902	0.0089	0.00769	0.00526	0.00214	0.00424	0.00956	0.01494	0.01929	0.02156	0.02086	0.01673	0.00934	0.00239	0.01256	0.02368	0.03336	0.04073	0.04557	0.04814	0.04884	0.0478	0.04493	0.04023	0.03412	0.02727	0.01988	0.01096	0.0023	0.01814	0.03832	0.05992	0.07964	0.09415	0.10098	0.0992	0.08969	0.075	0.05904	0.04667	0.04217	0.04527	0.05193	0.05935	0.06644	0.07239	0.07603
	53	0.00793	0.00868	0.00861	0.00748	0.00514	0.00175	0.00351	0.00881	0.01417	0.01859	0.02102	0.02055	0.01664	0.00938	0.000515862	0.01178	0.02291	0.03257	0.03989	0.04464	0.04709	0.0476	0.04631	0.04312	0.03808	0.03177	0.02517	0.01867	0.01116	0.00298	0.01607	0.03555	0.05685	0.0765	0.09107	0.098	0.09638	0.08712	0.07285	0.0575	0.04572	0.04128	0.04365	0.04925	0.05579	0.06247	0.06858	0.07292
	54	0.00758	0.00834	0.00833	0.00729	0.00507	0.00167	0.00294	0.00815	0.01345	0.01791	0.0205	0.02026	0.01665	0.00973	0.00192	0.0114	0.02233	0.03187	0.03909	0.04373	0.04605	0.04639	0.04487	0.04138	0.036	0.02945	0.02301	0.01738	0.01127	0.00404	0.01432	0.03305	0.05402	0.07357	0.08813	0.09511	0.09359	0.08454	0.07064	0.05582	0.04455	0.04011	0.04181	0.04646	0.05217	0.05845	0.06472	0.06974
	55	0.00725	0.00802	0.00805	0.0071	0.00502	0.00179	0.00252	0.00757	0.01277	0.01725	0.01998	0.01999	0.01671	0.01025	0.00362	0.01134	0.0219	0.03124	0.03831	0.04283	0.04501	0.0452	0.04349	0.03973	0.03402	0.02718	0.02083	0.01603	0.0113	0.00511	0.01287	0.03081	0.05143	0.07082	0.08533	0.09231	0.09084	0.08195	0.06839	0.05404	0.0432	0.03875	0.03985	0.04361	0.04855	0.05444	0.06086	0.06651
	56	0.00693	0.00771	0.00777	0.0069	0.00498	0.00199	0.00224	0.00705	0.01212	0.0166	0.01945	0.01971	0.01678	0.01083	0.00514	0.0115	0.02158	0.03066	0.03755	0.04191	0.04397	0.04403	0.04217	0.03819	0.03217	0.02501	0.01865	0.01465	0.01127	0.00614	0.01175	0.02884	0.04906	0.06825	0.08265	0.08958	0.08813	0.07937	0.0661	0.05219	0.04173	0.03727	0.03782	0.04078	0.04498	0.0505	0.05703	0.06328
	57	0.00663	0.0074	0.00749	0.0067	0.00493	0.0022	0.00208	0.00658	0.0115	0.01596	0.01893	0.01941	0.01683	0.01141	0.00646	0.0118	0.02133	0.03011	0.03678	0.04098	0.04292	0.04288	0.0409	0.03675	0.03045	0.02294	0.01649	0.01327	0.01124	0.00711	0.01098	0.02712	0.0469	0.06584	0.08008	0.08692	0.08545	0.0768	0.0638	0.05028	0.04017	0.0357	0.03577	0.038	0.04153	0.04666	0.05327	0.06005
	58	0.00634	0.0071	0.00722	0.0065	0.00486	0.00238	0.002	0.00615	0.01091	0.01533	0.01839	0.0191	0.01685	0.01193	0.00759	0.01215	0.02112	0.02956	0.036	0.04003	0.04185	0.04173	0.03968	0.03542	0.02889	0.02102	0.01438	0.01193	0.01122	0.00806	0.01054	0.02564	0.04494	0.06357	0.07761	0.08432	0.08281	0.07425	0.06149	0.04835	0.03856	0.03409	0.03375	0.03534	0.03822	0.04296	0.04961	0.05687
	59	0.00606	0.00682	0.00694	0.00628	0.00478	0.00252	0.00197	0.00575	0.01034	0.01471	0.01784	0.01875	0.01683	0.0124	0.00855	0.01251	0.02092	0.02902	0.0352	0.03905	0.04076	0.04059	0.03851	0.03418	0.02747	0.01926	0.01234	0.01067	0.01124	0.00897	0.01043	0.0244	0.04315	0.06144	0.07524	0.08178	0.08021	0.07171	0.05919	0.0464	0.03692	0.03246	0.03178	0.0328	0.03509	0.03943	0.04608	0.05374
	60	0.0058	0.00654	0.00668	0.00606	0.00467	0.00262	0.00195	0.00538	0.00979	0.01409	0.01728	0.01838	0.01677	0.01278	0.00937	0.01285	0.02073	0.02846	0.03438	0.03804	0.03964	0.03945	0.03738	0.03304	0.02621	0.01769	0.01038	0.00954	0.01133	0.00985	0.01059	0.02337	0.04153	0.05943	0.07294	0.0793	0.07764	0.06921	0.0569	0.04445	0.03527	0.03085	0.02988	0.03041	0.03216	0.03609	0.04268	0.0507
Wavelet transform analysis of Fe-Pc K-edge EXAFS data	1	0	0	0	0	0	0	0	0	0	0	0	0	0	0	0	0	0	0	0	0	0	0	0	0	0	0	0	0	0	0	0	0	0	0	0	0	0	0	0	0	0	0	0	0	0	0	0	0
	2	0.03301	0.03305	0.03309	0.03313	0.03317	0.03321	0.03324	0.03328	0.03332	0.03335	0.03338	0.03342	0.03345	0.03348	0.03351	0.03354	0.03357	0.0336	0.03363	0.03366	0.03368	0.03371	0.03373	0.03376	0.03378	0.0338	0.03383	0.03385	0.03387	0.03389	0.03391	0.03393	0.03395	0.03396	0.03398	0.03399	0.03401	0.03402	0.03404	0.03405	0.03406	0.03407	0.03408	0.03409	0.0341	0.03411	0.03412	0.03412
	3	0.02745	0.02738	0.02732	0.02725	0.02717	0.0271	0.02702	0.02694	0.02685	0.02676	0.02667	0.02657	0.02647	0.02637	0.02626	0.02615	0.02604	0.02593	0.02581	0.02569	0.02556	0.02544	0.02531	0.02517	0.02504	0.0249	0.02476	0.02462	0.02447	0.02433	0.02417	0.02402	0.02387	0.02371	0.02355	0.02339	0.02323	0.02306	0.0229	0.02273	0.02256	0.02239	0.02221	0.02204	0.02186	0.02169	0.02151	0.02133
	4	0.04281	0.04287	0.04292	0.04296	0.043	0.04302	0.04304	0.04305	0.04306	0.04305	0.04304	0.04302	0.04299	0.04296	0.04292	0.04287	0.04281	0.04275	0.04268	0.0426	0.04252	0.04243	0.04233	0.04223	0.04212	0.04201	0.04189	0.04176	0.04163	0.04149	0.04135	0.04121	0.04106	0.0409	0.04074	0.04058	0.04041	0.04024	0.04007	0.03989	0.03971	0.03953	0.03934	0.03915	0.03896	0.03877	0.03857	0.03838
	5	0.04985	0.04988	0.0499	0.0499	0.04987	0.04983	0.04977	0.04968	0.04958	0.04946	0.04932	0.04916	0.04899	0.04879	0.04857	0.04834	0.04809	0.04782	0.04753	0.04723	0.04691	0.04657	0.04621	0.04584	0.04546	0.04506	0.04464	0.04421	0.04377	0.04331	0.04284	0.04235	0.04186	0.04135	0.04083	0.0403	0.03976	0.03921	0.03866	0.03809	0.03751	0.03693	0.03634	0.03574	0.03514	0.03454	0.03392	0.03331
	6	0.05519	0.05508	0.05494	0.05477	0.05456	0.05433	0.05406	0.05375	0.05342	0.05306	0.05268	0.05226	0.05182	0.05136	0.05087	0.05036	0.04984	0.04929	0.04872	0.04814	0.04755	0.04694	0.04632	0.04569	0.04505	0.0444	0.04375	0.04309	0.04243	0.04177	0.04111	0.04045	0.03978	0.03913	0.03847	0.03782	0.03717	0.03653	0.0359	0.03527	0.03465	0.03404	0.03343	0.03284	0.03225	0.03167	0.0311	0.03054
	7	0.06953	0.06905	0.06846	0.06779	0.06702	0.06617	0.06522	0.06418	0.06306	0.06185	0.06056	0.0592	0.05775	0.05623	0.05465	0.05299	0.05128	0.0495	0.04768	0.0458	0.04387	0.04191	0.03991	0.03787	0.03582	0.03373	0.03163	0.02952	0.0274	0.02528	0.02316	0.02105	0.01895	0.01686	0.0148	0.01276	0.01076	0.00879	0.00688	0.00506	0.00338	0.00213	0.00211	0.00326	0.00475	0.00631	0.00785	0.00937
	8	0.11329	0.11377	0.1141	0.11427	0.11429	0.11415	0.11386	0.11341	0.11282	0.11208	0.1112	0.11019	0.10904	0.10778	0.1064	0.10491	0.10333	0.10167	0.09992	0.09812	0.09626	0.09437	0.09245	0.09051	0.08858	0.08666	0.08477	0.08291	0.08111	0.07938	0.07772	0.07615	0.07467	0.07329	0.07202	0.07086	0.06982	0.06889	0.06807	0.06736	0.06675	0.06624	0.06581	0.06546	0.06517	0.06494	0.06476	0.06461
	9	0.1735	0.17666	0.17963	0.18241	0.18499	0.18736	0.18952	0.19147	0.1932	0.19471	0.196	0.19708	0.19794	0.1986	0.19905	0.19931	0.19937	0.19926	0.19897	0.19852	0.19792	0.19718	0.19631	0.19532	0.19421	0.19302	0.19173	0.19036	0.18893	0.18743	0.18588	0.18428	0.18265	0.18097	0.17926	0.17752	0.17575	0.17395	0.17212	0.17026	0.16836	0.16643	0.16445	0.16244	0.16037	0.15826	0.15609	0.15387
	10	0.22908	0.23604	0.24284	0.24945	0.25586	0.26205	0.268	0.2737	0.27912	0.28427	0.28912	0.29367	0.2979	0.30182	0.30541	0.30867	0.31161	0.31421	0.31649	0.31843	0.32005	0.32135	0.32233	0.32301	0.32337	0.32344	0.32322	0.32271	0.32192	0.32086	0.31953	0.31794	0.3161	0.31401	0.31167	0.3091	0.3063	0.30326	0.3	0.29652	0.29283	0.28892	0.28481	0.28049	0.27598	0.27127	0.26638	0.26132
	11	0.26648	0.27744	0.28833	0.29912	0.30978	0.32027	0.33055	0.3406	0.35037	0.35985	0.369	0.3778	0.38621	0.39423	0.40181	0.40895	0.41563	0.42183	0.42754	0.43275	0.43745	0.44162	0.44527	0.44839	0.45098	0.45303	0.45455	0.45553	0.45598	0.4559	0.4553	0.45417	0.45252	0.45037	0.44771	0.44455	0.44091	0.43678	0.43218	0.42713	0.42163	0.41569	0.40932	0.40255	0.39539	0.38785	0.37996	0.37172
	12	0.28177	0.29606	0.31043	0.32483	0.33921	0.35352	0.3677	0.38172	0.39551	0.40904	0.42225	0.4351	0.44754	0.45953	0.47104	0.48202	0.49244	0.50228	0.51149	0.52006	0.52796	0.53517	0.54168	0.54747	0.55252	0.55682	0.56038	0.56318	0.56522	0.5665	0.56702	0.56678	0.56579	0.56406	0.56158	0.55838	0.55446	0.54983	0.54452	0.53852	0.53187	0.52458	0.51668	0.50818	0.4991	0.48948	0.47934	0.4687
	13	0.27826	0.29478	0.31152	0.32842	0.34542	0.36245	0.37946	0.39638	0.41313	0.42966	0.44589	0.46177	0.47723	0.49222	0.50668	0.52055	0.53379	0.54635	0.55819	0.56927	0.57955	0.58902	0.59764	0.6054	0.61227	0.61824	0.62332	0.62748	0.63073	0.63307	0.6345	0.63504	0.63468	0.63345	0.63135	0.6284	0.62461	0.62002	0.61462	0.60846	0.60154	0.5939	0.58555	0.57653	0.56686	0.55656	0.54567	0.53422
	14	0.26203	0.27963	0.29758	0.3158	0.33423	0.35278	0.37138	0.38994	0.40838	0.42663	0.4446	0.4622	0.47936	0.49601	0.51207	0.52748	0.54217	0.55609	0.56917	0.58139	0.59269	0.60305	0.61244	0.62084	0.62823	0.63462	0.63999	0.64437	0.64774	0.65014	0.65157	0.65207	0.65165	0.65035	0.6482	0.64523	0.64147	0.63695	0.6317	0.62575	0.61914	0.61189	0.60402	0.59557	0.58655	0.57698	0.56689	0.5563
	15	0.23873	0.25648	0.27466	0.29321	0.31202	0.33103	0.35014	0.36925	0.38828	0.40712	0.42567	0.44384	0.46154	0.47867	0.49515	0.5109	0.52583	0.53988	0.55299	0.56509	0.57615	0.58613	0.595	0.60274	0.60936	0.61484	0.61921	0.62248	0.62469	0.62588	0.62609	0.62538	0.62381	0.62145	0.61834	0.61457	0.61019	0.60527	0.59987	0.59403	0.5878	0.58123	0.57433	0.56713	0.55964	0.55187	0.54381	0.53546
	16	0.21259	0.22977	0.24745	0.26553	0.28393	0.30256	0.32133	0.34012	0.35885	0.3774	0.39566	0.41354	0.43092	0.4477	0.46378	0.47907	0.49348	0.50692	0.51932	0.53061	0.54073	0.54963	0.55729	0.56367	0.56876	0.57258	0.57514	0.57647	0.57662	0.57566	0.57367	0.57074	0.56697	0.56248	0.55738	0.5518	0.54587	0.53971	0.53343	0.52713	0.52091	0.51482	0.50892	0.50323	0.49774	0.49245	0.48729	0.48222
	17	0.18644	0.20258	0.21922	0.23628	0.25367	0.27129	0.28905	0.30686	0.3246	0.34217	0.35947	0.37639	0.39282	0.40867	0.42383	0.4382	0.45169	0.4642	0.47565	0.48595	0.49504	0.50283	0.50928	0.51434	0.51798	0.52018	0.52094	0.5203	0.51829	0.51498	0.51046	0.50486	0.49831	0.49099	0.48307	0.47477	0.46631	0.45789	0.44975	0.44208	0.43507	0.42887	0.42356	0.41922	0.41583	0.41333	0.41163	0.41057
	18	0.16203	0.17686	0.19216	0.20784	0.22382	0.24	0.2563	0.27261	0.28884	0.30489	0.32067	0.3361	0.35108	0.36553	0.37936	0.39248	0.40482	0.41627	0.42676	0.4362	0.44449	0.45154	0.45726	0.46158	0.46442	0.46572	0.46543	0.46353	0.46004	0.45497	0.44841	0.44046	0.43127	0.42104	0.41001	0.39846	0.38671	0.37513	0.36408	0.35394	0.34509	0.33782	0.33238	0.3289	0.32741	0.32781	0.32987	0.33331
	19	0.14021	0.15366	0.16751	0.18168	0.19607	0.2106	0.22516	0.23967	0.25403	0.26818	0.28204	0.29554	0.30862	0.32125	0.33336	0.34491	0.35585	0.36612	0.37564	0.38435	0.39213	0.39889	0.40451	0.40884	0.41177	0.41317	0.41291	0.4109	0.40706	0.40137	0.39382	0.38447	0.37344	0.36091	0.34712	0.33241	0.31717	0.30188	0.2871	0.27346	0.26161	0.25217	0.24567	0.24245	0.24262	0.24597	0.2521	0.2604
	20	0.12122	0.13333	0.14578	0.15846	0.17129	0.18414	0.19693	0.20955	0.22192	0.23398	0.24567	0.25695	0.26782	0.27826	0.28828	0.29791	0.30715	0.316	0.32444	0.33242	0.33987	0.34667	0.35267	0.35769	0.36152	0.36397	0.3648	0.36382	0.36085	0.35576	0.34846	0.33893	0.32721	0.31343	0.2978	0.28063	0.26234	0.24346	0.22468	0.20685	0.19097	0.1782	0.16965	0.16615	0.16798	0.1747	0.18535	0.19876
	21	0.10486	0.11576	0.12693	0.13827	0.14967	0.161	0.17215	0.183	0.19348	0.2035	0.21301	0.22201	0.23049	0.23853	0.24618	0.25355	0.26073	0.26784	0.27493	0.28203	0.28911	0.29608	0.30276	0.30892	0.31427	0.31849	0.32125	0.32223	0.32111	0.31765	0.31166	0.30303	0.29172	0.27781	0.26144	0.2429	0.22254	0.20089	0.17861	0.15661	0.13612	0.11889	0.10714	0.10299	0.10717	0.11834	0.13415	0.15248
	22	0.09079	0.10059	0.11063	0.1208	0.13096	0.14099	0.15075	0.16012	0.16897	0.17722	0.18479	0.19166	0.19786	0.20347	0.20861	0.21348	0.21829	0.22326	0.22863	0.23453	0.24104	0.24811	0.25556	0.26311	0.27036	0.27686	0.28212	0.28568	0.28707	0.28594	0.28197	0.27497	0.26486	0.25166	0.23551	0.21664	0.1954	0.17224	0.14773	0.1226	0.0979	0.07543	0.05875	0.05365	0.06245	0.07988	0.10069	0.12234
	23	0.07864	0.08744	0.09646	0.10559	0.1147	0.12365	0.1323	0.1405	0.1481	0.15498	0.16103	0.16618	0.17044	0.17386	0.1766	0.1789	0.1811	0.18358	0.18677	0.19103	0.1966	0.20354	0.2117	0.22073	0.23009	0.23916	0.24727	0.25377	0.25804	0.25958	0.25799	0.25301	0.24452	0.23252	0.21717	0.19872	0.17755	0.15412	0.12893	0.10258	0.07569	0.0491	0.02503	0.01827	0.0376	0.06079	0.08358	0.1053
	24	0.06815	0.076	0.08406	0.09223	0.1004	0.10843	0.11619	0.12352	0.13024	0.13619	0.14122	0.1452	0.14805	0.14978	0.15049	0.15043	0.15	0.14973	0.15029	0.15236	0.15648	0.16294	0.17165	0.18215	0.19373	0.20553	0.21664	0.22621	0.23346	0.23776	0.23863	0.23576	0.229	0.21838	0.20409	0.18645	0.16593	0.14306	0.11845	0.09276	0.06666	0.0409	0.01723	0.01476	0.0356	0.05694	0.07706	0.09579
	25	0.05909	0.06603	0.07316	0.08041	0.08769	0.0949	0.1019	0.10855	0.11467	0.12008	0.12456	0.12793	0.13001	0.13071	0.13002	0.12809	0.12529	0.12224	0.11981	0.11909	0.12114	0.12665	0.13567	0.14762	0.16149	0.17607	0.19019	0.20277	0.2129	0.21983	0.22302	0.22213	0.21702	0.20774	0.19455	0.17786	0.15823	0.13634	0.11299	0.08906	0.06568	0.04468	0.0305	0.03111	0.04358	0.05915	0.07454	0.08897
	26	0.05133	0.05739	0.06361	0.06995	0.07635	0.08274	0.08904	0.09512	0.10082	0.10593	0.11024	0.11347	0.11536	0.11571	0.11436	0.1113	0.10675	0.10123	0.0957	0.09163	0.09082	0.09477	0.10389	0.11732	0.13353	0.15086	0.16784	0.1832	0.19592	0.20519	0.21043	0.21128	0.20761	0.19953	0.18735	0.17158	0.1529	0.13213	0.11024	0.08838	0.06805	0.05151	0.04228	0.04297	0.05093	0.06157	0.07236	0.08243
	27	0.04474	0.04996	0.0553	0.06073	0.06624	0.0718	0.07739	0.08292	0.08826	0.09323	0.09757	0.10099	0.10315	0.10371	0.1024	0.09902	0.09356	0.08631	0.07804	0.07032	0.06573	0.06728	0.07628	0.09134	0.10996	0.1299	0.14943	0.16719	0.18209	0.1933	0.20022	0.20249	0.20001	0.19293	0.18161	0.16667	0.14889	0.12922	0.10878	0.08888	0.07115	0.05769	0.05071	0.05083	0.0558	0.06265	0.06951	0.07563
	28	0.03919	0.04365	0.04814	0.05268	0.05728	0.06199	0.06684	0.07179	0.07678	0.08165	0.08614	0.08991	0.09259	0.09376	0.09301	0.09	0.08451	0.07654	0.06647	0.05543	0.04621	0.04405	0.05279	0.06982	0.09086	0.11309	0.1347	0.15433	0.17092	0.18362	0.19183	0.19519	0.19363	0.18732	0.17671	0.16248	0.14551	0.12685	0.10773	0.08953	0.07384	0.06239	0.05646	0.05582	0.05857	0.06251	0.06618	0.06895
	29	0.03458	0.03834	0.04205	0.04573	0.04944	0.05328	0.05735	0.06169	0.0663	0.07104	0.07568	0.07987	0.08318	0.08514	0.08525	0.08308	0.07826	0.07055	0.05995	0.0469	0.03312	0.02504	0.03341	0.05301	0.07624	0.10018	0.12322	0.14413	0.16189	0.17564	0.18476	0.18891	0.18801	0.18227	0.1722	0.15854	0.14226	0.1245	0.10653	0.08976	0.07564	0.06552	0.06007	0.05871	0.05978	0.06154	0.06276	0.06291
	30	0.03075	0.03392	0.03693	0.03981	0.04266	0.04563	0.0489	0.0526	0.05678	0.06137	0.06613	0.0707	0.07463	0.0774	0.07849	0.07738	0.07363	0.06688	0.0569	0.04367	0.02755	0.01127	0.01871	0.04131	0.06592	0.0907	0.11446	0.13606	0.1545	0.1689	0.17862	0.18329	0.18282	0.17747	0.16778	0.15456	0.13885	0.12184	0.10485	0.08924	0.07632	0.06711	0.06188	0.05991	0.05976	0.05996	0.05948	0.05779
	31	0.0276	0.03027	0.03267	0.03483	0.03688	0.039	0.04147	0.0445	0.04824	0.05263	0.05746	0.06234	0.0668	0.07031	0.07232	0.07231	0.06978	0.06434	0.05569	0.04368	0.02836	0.01019	0.01203	0.03499	0.05939	0.08404	0.10781	0.12958	0.14829	0.16303	0.17308	0.17806	0.17786	0.17275	0.16331	0.1504	0.13512	0.11871	0.10251	0.08783	0.07582	0.06723	0.0621	0.05965	0.05864	0.05782	0.05631	0.05355
	32	0.025	0.02726	0.02915	0.03069	0.03199	0.03332	0.035	0.03738	0.04066	0.04484	0.04968	0.05479	0.05966	0.06376	0.06656	0.06754	0.0662	0.06216	0.05511	0.04494	0.03193	0.01793	0.01584	0.03334	0.05582	0.07945	0.10268	0.12421	0.14288	0.1577	0.1679	0.17303	0.17297	0.16799	0.15869	0.14599	0.13103	0.11509	0.09951	0.08553	0.07418	0.06601	0.0609	0.05809	0.05649	0.05509	0.05309	0.04994
	33	0.02284	0.02479	0.02626	0.02726	0.02792	0.02851	0.02944	0.03118	0.03403	0.03799	0.04281	0.04805	0.05319	0.05771	0.06112	0.06291	0.06263	0.0599	0.05444	0.04621	0.03567	0.02501	0.02232	0.03451	0.05416	0.07623	0.09853	0.11953	0.13795	0.15268	0.1629	0.16808	0.16808	0.16316	0.15394	0.14136	0.12662	0.11102	0.0959	0.08245	0.07156	0.06364	0.05849	0.05539	0.05343	0.05175	0.04967	0.04664
	34	0.02105	0.02275	0.02389	0.02446	0.02455	0.02447	0.02471	0.02584	0.02828	0.03205	0.03682	0.04211	0.04739	0.05216	0.05597	0.05837	0.05896	0.05738	0.05337	0.04693	0.03859	0.03037	0.02788	0.03667	0.0535	0.07378	0.09495	0.11525	0.13327	0.14781	0.15796	0.16314	0.16315	0.15825	0.14906	0.13656	0.12196	0.10661	0.09182	0.07874	0.06815	0.06036	0.05511	0.05177	0.04958	0.04785	0.046	0.04345
	35	0.01953	0.02105	0.02195	0.02216	0.02179	0.02112	0.02071	0.02127	0.02335	0.02697	0.03169	0.03695	0.04223	0.04709	0.05111	0.05393	0.05518	0.05456	0.05181	0.04694	0.04044	0.03409	0.03204	0.03874	0.05316	0.07167	0.09162	0.11113	0.12868	0.14297	0.15301	0.15816	0.15817	0.15327	0.1441	0.13165	0.11716	0.10199	0.08744	0.07461	0.0642	0.05643	0.05104	0.04747	0.04515	0.04353	0.04209	0.04026
	36	0.01823	0.01962	0.02034	0.02029	0.01954	0.01836	0.01735	0.01739	0.01917	0.02268	0.02734	0.03251	0.03769	0.04247	0.04655	0.04961	0.05135	0.05148	0.04978	0.04624	0.04129	0.03641	0.03485	0.04026	0.05274	0.06961	0.08835	0.10705	0.12408	0.1381	0.14802	0.15312	0.15314	0.14825	0.1391	0.12669	0.11229	0.09727	0.08291	0.07025	0.05993	0.05211	0.04653	0.04275	0.04035	0.03894	0.03806	0.03707
	37	0.01711	0.01842	0.019	0.01876	0.01771	0.01611	0.01457	0.01411	0.01564	0.0191	0.0237	0.02873	0.0337	0.0383	0.04229	0.04544	0.0475	0.04822	0.04739	0.04495	0.04127	0.03758	0.03649	0.04108	0.05202	0.06742	0.08502	0.10291	0.11943	0.13316	0.14296	0.14804	0.14807	0.14322	0.1341	0.12174	0.10744	0.09255	0.07835	0.06583	0.05556	0.04764	0.04184	0.03784	0.0354	0.03428	0.03404	0.03395
	38	0.01613	0.01738	0.01788	0.0175	0.01623	0.01428	0.01226	0.01134	0.01269	0.01615	0.02069	0.02552	0.03022	0.03454	0.03834	0.04146	0.04371	0.04488	0.04473	0.0432	0.04056	0.03784	0.03718	0.04122	0.05093	0.06504	0.08157	0.09867	0.11469	0.12815	0.13784	0.14292	0.14299	0.13819	0.12912	0.11685	0.10265	0.08791	0.07388	0.06149	0.05125	0.04321	0.03718	0.03295	0.03048	0.0297	0.03016	0.03099
	39	0.01525	0.01647	0.01692	0.01645	0.01502	0.01282	0.01039	0.00901	0.01024	0.01375	0.01821	0.02281	0.02718	0.03115	0.03468	0.03768	0.04004	0.04153	0.04193	0.04113	0.03934	0.0374	0.03711	0.04076	0.04947	0.06243	0.07796	0.09432	0.10986	0.12308	0.13269	0.13779	0.13792	0.13319	0.12421	0.11202	0.09796	0.0834	0.06956	0.05733	0.04714	0.039	0.03272	0.02824	0.02575	0.02536	0.02655	0.02827
	40	0.01447	0.01566	0.01609	0.01556	0.01404	0.01165	0.00888	0.00706	0.00823	0.01183	0.01619	0.02052	0.02452	0.02811	0.03131	0.03414	0.03651	0.03824	0.03908	0.03887	0.03776	0.03644	0.03645	0.03979	0.04766	0.0596	0.07422	0.08987	0.10496	0.11796	0.12752	0.13267	0.13289	0.12825	0.11936	0.1073	0.0934	0.07904	0.06543	0.0534	0.0433	0.0351	0.0286	0.02386	0.02133	0.02136	0.02331	0.02585
	41	0.01375	0.01494	0.01536	0.01481	0.01323	0.01072	0.00768	0.00544	0.00659	0.0103	0.01454	0.01858	0.0222	0.02538	0.02823	0.03083	0.03317	0.03507	0.03626	0.03653	0.03596	0.03512	0.03535	0.03842	0.04557	0.05659	0.07034	0.08534	0.10002	0.11283	0.12237	0.12759	0.12791	0.12338	0.1146	0.10268	0.08896	0.07485	0.06151	0.04973	0.03979	0.03158	0.02491	0.01989	0.01729	0.01777	0.02048	0.02374
	42	0.0131	0.01429	0.01471	0.01415	0.01255	0.00998	0.00676	0.0041	0.00528	0.0091	0.01319	0.01693	0.02017	0.02293	0.02541	0.02776	0.03004	0.03206	0.03353	0.03419	0.03404	0.03357	0.03393	0.03676	0.04325	0.05343	0.06638	0.08076	0.09507	0.10772	0.11727	0.12258	0.12302	0.11861	0.10995	0.09817	0.08466	0.07081	0.05779	0.04632	0.03661	0.02849	0.02169	0.0164	0.01368	0.01465	0.0181	0.02195
	43	0.01249	0.01369	0.01412	0.01357	0.01198	0.00938	0.00606	0.003	0.00427	0.00816	0.01207	0.01552	0.01839	0.02075	0.02285	0.02493	0.02711	0.02923	0.03094	0.03192	0.03209	0.03188	0.03231	0.03487	0.04076	0.05015	0.06236	0.07616	0.09013	0.10266	0.11225	0.11767	0.11824	0.11394	0.1054	0.09377	0.08048	0.06693	0.05427	0.04316	0.03376	0.0258	0.01897	0.01341	0.01051	0.01201	0.01614	0.02045
	44	0.01193	0.01313	0.01357	0.01305	0.01147	0.0089	0.00554	0.00215	0.00352	0.00743	0.01114	0.01431	0.01683	0.01881	0.02053	0.02234	0.02441	0.0266	0.02852	0.02975	0.03017	0.03013	0.03057	0.03285	0.03815	0.04681	0.0583	0.07158	0.08524	0.09768	0.10733	0.11288	0.11359	0.10941	0.10098	0.08949	0.07642	0.06318	0.05091	0.04022	0.03119	0.0235	0.01674	0.01095	0.00777	0.00985	0.01457	0.01918
	45	0.01141	0.01262	0.01307	0.01257	0.01102	0.00849	0.00517	0.00154	0.00301	0.00685	0.01035	0.01325	0.01546	0.0171	0.01845	0.01996	0.02191	0.02416	0.02627	0.02773	0.02834	0.0284	0.02877	0.03074	0.03548	0.04344	0.05426	0.06703	0.08043	0.09282	0.10255	0.10825	0.10909	0.10501	0.09668	0.08533	0.07247	0.05956	0.04771	0.03747	0.02887	0.02152	0.01494	0.00901	0.00543	0.00816	0.01335	0.01812
	46	0.01091	0.01213	0.01261	0.01213	0.01061	0.00813	0.00489	0.00121	0.0027	0.00638	0.00965	0.01231	0.01426	0.01559	0.0166	0.01781	0.01961	0.02192	0.0242	0.02587	0.02662	0.02672	0.02697	0.02861	0.03279	0.04007	0.05025	0.06257	0.07573	0.0881	0.09793	0.10377	0.10474	0.10076	0.09252	0.08129	0.06865	0.05606	0.04463	0.03488	0.02676	0.01983	0.01353	0.00759	0.00347	0.00692	0.0124	0.01722
	47	0.01045	0.01168	0.01217	0.01171	0.01023	0.00781	0.00467	0.00114	0.00254	0.00599	0.00903	0.01147	0.01321	0.01427	0.01495	0.01586	0.0175	0.01986	0.02232	0.02417	0.02504	0.02512	0.02521	0.02649	0.03011	0.03673	0.04631	0.05821	0.07118	0.08354	0.09348	0.09946	0.10056	0.09666	0.08849	0.07738	0.06494	0.05268	0.04167	0.03241	0.0248	0.01835	0.01244	0.00664	0.00184	0.00608	0.01167	0.01645
	48	0.01001	0.01125	0.01175	0.01132	0.00987	0.00751	0.00449	0.00122	0.00246	0.00564	0.00846	0.01071	0.01227	0.01312	0.01351	0.0141	0.01557	0.01797	0.0206	0.02263	0.0236	0.02364	0.02352	0.02441	0.02748	0.03346	0.04246	0.05397	0.06678	0.07916	0.08922	0.09534	0.09654	0.09272	0.0846	0.0736	0.06135	0.0494	0.03882	0.03006	0.02298	0.01704	0.01158	0.00608	0.000563379	0.00557	0.0111	0.01577
	49	0.0096	0.01084	0.01136	0.01095	0.00953	0.00723	0.00433	0.00136	0.00243	0.00533	0.00792	0.01001	0.01144	0.01212	0.01226	0.01252	0.0138	0.01623	0.01904	0.02125	0.0223	0.02228	0.02193	0.02242	0.02492	0.03027	0.03874	0.0499	0.06257	0.07497	0.08515	0.0914	0.0927	0.08893	0.08086	0.06995	0.05788	0.04623	0.03607	0.0278	0.02126	0.01585	0.01089	0.00582	0.000724302	0.00531	0.01065	0.01517
	50	0.00921	0.01046	0.01099	0.01059	0.00921	0.00696	0.00418	0.00147	0.0024	0.00502	0.00741	0.00936	0.0107	0.01127	0.01118	0.01112	0.01217	0.01464	0.01763	0.02001	0.02113	0.02105	0.02046	0.02052	0.02246	0.02719	0.03515	0.046	0.05855	0.07099	0.08127	0.08764	0.08902	0.08529	0.07727	0.06643	0.05454	0.04318	0.03341	0.02564	0.01963	0.01476	0.01031	0.00573	0.00158	0.00521	0.01029	0.01463
	51	0.00884	0.0101	0.01064	0.01026	0.00889	0.0067	0.00402	0.00156	0.00237	0.00473	0.00692	0.00875	0.01003	0.01053	0.01026	0.00989	0.01069	0.01319	0.01635	0.0189	0.0201	0.01994	0.01911	0.01875	0.0201	0.02423	0.03171	0.04229	0.05475	0.06722	0.07759	0.08405	0.0855	0.08181	0.07382	0.06306	0.05133	0.04024	0.03085	0.02355	0.01807	0.01375	0.00982	0.00575	0.00231	0.00522	0.00999	0.01414
	52	0.00849	0.00975	0.01031	0.00994	0.00859	0.00644	0.00386	0.0016	0.00233	0.00444	0.00644	0.00817	0.00942	0.00989	0.00949	0.00881	0.00934	0.01185	0.0152	0.01792	0.01919	0.01897	0.0179	0.01711	0.01788	0.02142	0.02845	0.03878	0.05117	0.06366	0.0741	0.08064	0.08214	0.07848	0.07052	0.05983	0.04825	0.03742	0.0284	0.02154	0.01657	0.01279	0.00938	0.00581	0.0029	0.00528	0.00974	0.01369
	53	0.00816	0.00942	0.00999	0.00963	0.0083	0.00619	0.00369	0.00162	0.00227	0.00415	0.00597	0.00762	0.00886	0.00934	0.00885	0.00788	0.0081	0.01063	0.01416	0.01704	0.01839	0.01811	0.01681	0.01561	0.01581	0.01875	0.02537	0.0355	0.04781	0.0603	0.07079	0.07738	0.07893	0.07529	0.06736	0.05675	0.04532	0.03474	0.02605	0.01962	0.01514	0.01189	0.00898	0.00587	0.00339	0.00536	0.00952	0.01327
	54	0.00784	0.00911	0.00969	0.00934	0.00803	0.00594	0.00352	0.0016	0.0022	0.00386	0.00552	0.00709	0.00834	0.00885	0.00831	0.0071	0.00698	0.00952	0.01322	0.01626	0.01768	0.01735	0.01586	0.01428	0.01389	0.01624	0.02249	0.03244	0.04467	0.05715	0.06766	0.07428	0.07585	0.07224	0.06434	0.05381	0.04253	0.03218	0.02382	0.01778	0.01378	0.01103	0.00862	0.00594	0.00379	0.00545	0.00933	0.01289
	55	0.00754	0.00881	0.0094	0.00907	0.00776	0.00571	0.00335	0.00157	0.00211	0.00359	0.00508	0.00659	0.00786	0.00842	0.00788	0.00644	0.00596	0.0085	0.01237	0.01556	0.01705	0.01669	0.01503	0.0131	0.01215	0.01389	0.0198	0.0296	0.04176	0.0542	0.06469	0.07132	0.07291	0.06932	0.06146	0.05101	0.03989	0.02976	0.0217	0.01604	0.01248	0.01023	0.00827	0.00599	0.00411	0.00554	0.00915	0.01252
	56	0.00725	0.00853	0.00913	0.00881	0.00751	0.00548	0.00319	0.00152	0.00203	0.00331	0.00466	0.0061	0.00741	0.00804	0.00752	0.00592	0.00504	0.00757	0.01161	0.01493	0.0165	0.01612	0.01432	0.01208	0.01058	0.01171	0.01732	0.027	0.03906	0.05143	0.06188	0.0685	0.07009	0.06652	0.05872	0.04836	0.03739	0.02748	0.0197	0.01438	0.01126	0.00949	0.00796	0.00603	0.00439	0.00562	0.00899	0.01218
	57	0.00697	0.00826	0.00887	0.00855	0.00727	0.00526	0.00302	0.00146	0.00194	0.00305	0.00425	0.00564	0.00698	0.00769	0.00722	0.0055	0.00422	0.00674	0.01092	0.01436	0.016	0.01561	0.01371	0.01122	0.00921	0.0097	0.01505	0.02463	0.03658	0.04884	0.05921	0.06579	0.06739	0.06385	0.0561	0.04584	0.03503	0.02534	0.01782	0.01283	0.01012	0.0088	0.00766	0.00605	0.00461	0.0057	0.00884	0.01186
	58	0.00671	0.008	0.00862	0.00832	0.00704	0.00505	0.00286	0.00141	0.00186	0.00281	0.00387	0.00521	0.00658	0.00737	0.00697	0.00519	0.00349	0.00598	0.01031	0.01385	0.01554	0.01517	0.0132	0.01051	0.00804	0.00786	0.01299	0.02248	0.03429	0.0464	0.05667	0.06319	0.06479	0.06129	0.05361	0.04346	0.03281	0.02334	0.01607	0.01138	0.00907	0.00817	0.0074	0.00607	0.0048	0.00576	0.0087	0.01155
	59	0.00646	0.00775	0.00838	0.00809	0.00682	0.00485	0.00271	0.00135	0.00178	0.00258	0.0035	0.0048	0.0062	0.00707	0.00676	0.00496	0.00286	0.00531	0.00976	0.01338	0.01513	0.01477	0.01276	0.00994	0.00709	0.00618	0.01114	0.02055	0.0322	0.04412	0.05425	0.0607	0.06229	0.05883	0.05123	0.04121	0.03074	0.02148	0.01444	0.01003	0.00809	0.0076	0.00715	0.00608	0.00496	0.00581	0.00857	0.01126
	60	0.00621	0.00751	0.00816	0.00787	0.00661	0.00466	0.00257	0.00131	0.00171	0.00237	0.00316	0.00441	0.00584	0.00679	0.00657	0.0048	0.00233	0.00471	0.00926	0.01295	0.01474	0.0144	0.01239	0.0095	0.00635	0.00468	0.0095	0.01883	0.03027	0.04198	0.05194	0.05831	0.05989	0.05649	0.04898	0.03908	0.02879	0.01974	0.01294	0.00879	0.00721	0.00708	0.00693	0.00607	0.00508	0.00585	0.00844	0.01098
[truncated: 72 more columns]

## Sheet: Fig. 2d
Fig.2d	Radial distance (Å)	origin data	fitting	Hanning window
R-space with raw and fitted data	0	0	0	0
	0.05	-0.00184	0.000512961	0
	0.1	-0.00713	0.00207	0
	0.15	-0.01551	0.0047	0
	0.2	-0.02662	0.00847	0
	0.25	-0.04011	0.01348	0
	0.3	-0.05561	0.01982	0
	0.35	-0.07277	0.02763	0
	0.4	-0.09123	0.03705	0
	0.45	-0.11064	0.04827	0
	0.5	-0.13063	0.06142	0
	0.55	-0.14932	0.07666	0
	0.6	-0.16683	0.09421	0
	0.65	-0.18228	0.11423	0
	0.7	-0.19478	0.13678	0
	0.75	-0.20371	0.16193	0
	0.8	-0.20828	0.18972	0
	0.85	-0.20833	0.22017	0
	0.9	-0.20249	0.25324	0
	0.95	-0.18982	0.28897	0
	1	-0.17257	0.32709	0
	1.05	-0.15046	0.36718	0
	1.1	-0.12349	0.40888	0
	1.15	-0.09285	0.45178	0
	1.2	-0.06101	0.49539	0
	1.25	-0.02761	0.53919	0
	1.3	0.00755	0.58185	0
	1.35	0.03955	0.62235	0
	1.4	0.07341	0.66021	0
	1.45	0.10988	0.6946	0
	1.5	0.15044	0.72467	0
	1.55	0.19081	0.74907	0
	1.6	0.23581	0.76419	0
	1.65	0.28378	0.77118	0
	1.7	0.33381	0.76947	0
	1.75	0.38303	0.75843	0
	1.8	0.42082	0.73687	0
	1.85	0.44938	0.69988	0
	1.9	0.46686	0.65022	0
	1.95	0.46412	0.5893	0
	2	0.45193	0.51753	0
	2.05	0.42735	0.43263	0
	2.1	0.39167	0.33178	0
	2.15	0.35022	0.22163	0
	2.2	0.30524	0.10482	0
	2.25	0.25538	-0.01678	0
	2.3	0.20365	-0.14419	0
	2.35	0.15253	-0.27275	0
	2.4	0.09097	-0.39824	0
	2.45	0.02198	-0.51801	0
	2.5	-0.04522	-0.63022	0
	2.55	-0.12228	-0.73418	0.00439
	2.6	-0.20676	-0.82288	0.01745
	2.65	-0.2884	-0.89465	0.03885
	2.7	-0.37527	-0.95007	0.06808
	2.75	-0.46438	-0.98438	0.1044
	2.8	-0.54794	-0.99922	0.14694
	2.85	-0.62832	-1.00589	0.19463
	2.9	-0.7029	-0.99568	0.2463
	2.95	-0.76668	-0.97861	0.30069
	3	-0.80956	-0.96552	0.35645
	3.05	-0.83316	-0.93296	0.41222
	3.1	-0.83611	-0.87756	0.46661
	3.15	-0.80445	-0.80064	0.51828
	3.2	-0.75738	-0.72842	0.56597
	3.25	-0.69482	-0.64725	0.60851
	3.3	-0.60511	-0.55557	0.64483
	3.35	-0.50419	-0.45744	0.67406
	3.4	-0.38298	-0.35575	0.69546
	3.45	-0.23864	-0.25215	0.70852
	3.5	-0.09013	-0.14791	0.71291
	3.55	0.06541	-0.04502	0.71291
	3.6	0.21666	0.0557	0.71291
	3.65	0.34277	0.15338	0.71291
	3.7	0.40447	0.24537	0.71291
	3.75	0.45027	0.33062	0.71291
	3.8	0.49589	0.40763	0.71291
	3.85	0.53276	0.47515	0.71291
	3.9	0.56135	0.53365	0.71291
	3.95	0.57308	0.58212	0.71291
	4	0.57728	0.62079	0.71291
	4.05	0.59439	0.6509	0.71291
	4.1	0.61875	0.67061	0.71291
	4.15	0.64152	0.67969	0.71291
	4.2	0.66132	0.67849	0.71291
	4.25	0.67896	0.66839	0.71291
	4.3	0.6738	0.64889	0.71291
	4.35	0.6664	0.61994	0.71291
	4.4	0.65775	0.58205	0.71291
	4.45	0.63275	0.53706	0.71291
	4.5	0.56464	0.48539	0.71291
	4.55	0.52028	0.42709	0.71291
	4.6	0.44231	0.36304	0.71291
	4.65	0.30114	0.29484	0.71291
	4.7	0.21288	0.22352	0.71291
	4.75	0.11762	0.14918	0.71291
	4.8	0.01034	0.07343	0.71291
	4.85	-0.0882	-0.00314	0.71291
	4.9	-0.15193	-0.07979	0.71291
	4.95	-0.21738	-0.15501	0.71291
	5	-0.28604	-0.22716	0.71291
	5.05	-0.3473	-0.29521	0.71291
	5.1	-0.39363	-0.35879	0.71291
	5.15	-0.43862	-0.41592	0.71291
	5.2	-0.48127	-0.46534	0.71291
	5.25	-0.51566	-0.50611	0.71291
	5.3	-0.5439	-0.53815	0.71291
	5.35	-0.57166	-0.55989	0.71291
	5.4	-0.57085	-0.57078	0.71291
	5.45	-0.56087	-0.57055	0.71291
	5.5	-0.55698	-0.56015	0.71291
	5.55	-0.55911	-0.5384	0.71291
	5.6	-0.54738	-0.50573	0.71291
	5.65	-0.50488	-0.46307	0.71291
	5.7	-0.46204	-0.41158	0.71291
	5.75	-0.42229	-0.35179	0.71291
	5.8	-0.37487	-0.285	0.71291
	5.85	-0.33417	-0.21286	0.71291
	5.9	-0.26502	-0.13586	0.71291
	5.95	-0.12723	-0.05619	0.71291
	6	-0.05506	0.02379	0.71291
	6.05	-0.14769	0.10198	0.71291
	6.1	0.10956	0.17636	0.71291
	6.15	0.27517	0.24501	0.71291
	6.2	0.34735	0.30619	0.71291
	6.25	0.40094	0.35841	0.71291
	6.3	0.45178	0.40046	0.71291
	6.35	0.49495	0.43187	0.71291
	6.4	0.49223	0.45251	0.71291
	6.45	0.47057	0.4615	0.71291
	6.5	0.44673	0.45802	0.71291
	6.55	0.40493	0.44258	0.71291
	6.6	0.35636	0.41604	0.71291
	6.65	0.31016	0.37964	0.71291
	6.7	0.25916	0.33487	0.71291
	6.75	0.19067	0.28345	0.71291
	6.8	0.11056	0.22723	0.71291
	6.85	0.10178	0.16784	0.71291
	6.9	0.04376	0.10674	0.71291
	6.95	0.0164	0.04555	0.71291
	7	0.0276	-0.01292	0.71291
	7.05	-0.0215	-0.06699	0.71291
	7.1	-0.05863	-0.11527	0.71291
	7.15	-0.12408	-0.15669	0.71291
	7.2	-0.14808	-0.1905	0.71291
	7.25	-0.15497	-0.21633	0.71291
	7.3	-0.22259	-0.2341	0.71291
	7.35	-0.23028	-0.24398	0.71291
	7.4	-0.23366	-0.24643	0.71291
	7.45	-0.24698	-0.24275	0.71291
	7.5	-0.23981	-0.23316	0.71291
	7.55	-0.19289	-0.2187	0.71291
	7.6	-0.17679	-0.20046	0.71291
	7.65	-0.13473	-0.17949	0.71291
	7.7	-0.11997	-0.15681	0.71291
	7.75	-0.09289	-0.13331	0.71291
	7.8	-0.02826	-0.10975	0.71291
	7.85	-0.04425	-0.08672	0.71291
	7.9	-0.06478	-0.06478	0.71291
	7.95	-0.05373	-0.04379	0.71291
	8	-0.02552	-0.02408	0.71291
	8.05	0.01783	-0.00569	0.71291
	8.1	0.09181	0.01144	0.71291
	8.15	0.01296	0.0274	0.71291
	8.2	0.01797	0.04228	0.71291
	8.25	0.08098	0.05617	0.71291
	8.3	0.10062	0.06909	0.71291
	8.35	0.06227	0.08102	0.71291
	8.4	0.10112	0.09186	0.71291
	8.45	0.16868	0.10173	0.71291
	8.5	0.22852	0.11014	0.71291
	8.55	0.23219	0.11677	0.71291
	8.6	0.18262	0.1213	0.71291
	8.65	0.18669	0.12344	0.71291
	8.7	0.12758	0.12292	0.71291
	8.75	0.11027	0.11953	0.71291
	8.8	0.11735	0.11318	0.71291
	8.85	0.09497	0.10387	0.71291
	8.9	0.06546	0.09174	0.71291
	8.95	0.08235	0.07723	0.71291
	9	0.07	0.06048	0.71291
	9.05	0.02866	0.04194	0.71291
	9.1	0.00905	0.02217	0.71291
	9.15	0.03534	0.00183	0.71291
	9.2	0.01187	-0.01839	0.71291
	9.25	-0.000822475	-0.03779	0.71291
	9.3	-0.05393	-0.05568	0.71291
	9.35	-0.11251	-0.07144	0.71291
	9.4	-0.11328	-0.08453	0.71291
	9.45	-0.07224	-0.09486	0.71291
	9.5	-0.01561	-0.10195	0.71291
	9.55	-0.06471	-0.10547	0.71291
	9.6	-0.10426	-0.10537	0.71291
	9.65	-0.08602	-0.10176	0.71291
	9.7	-0.10509	-0.09486	0.71288
	9.75	-0.10532	-0.08506	0.70779
	9.8	-0.10952	-0.07283	0.69405
	9.85	-0.10768	-0.05873	0.672
	9.9	-0.10634	-0.04338	0.64218
	9.95	-0.10189	-0.02725	0.60532
	10	-0.06173	-0.01089	0.56233
	10.05	-0.09149	0.00499	0.51428
	10.1	-0.07462	0.01981	0.46234
	10.15	-0.05788	0.03303	0.40779
	10.2	-0.07187	0.04422	0.35198
	10.25	-0.06199	0.05306	0.29627
	10.3	-0.04315	0.05936	0.24205
	10.35	0.01472	0.06303	0.19065
	10.4	0.04508	0.06412	0.14333
	10.45	0.05145	0.06279	0.10126
	10.5	0.07626	0.0593	0.06547
	10.55	0.11125	0.05396	0.03684
	10.6	0.10927	0.04717	0.01609
	10.65	0.07778	0.03934	0.00372
	10.7	0.11879	0.0309	0
	10.75	0.16811	0.02225	0
	10.8	0.07152	0.01377	0
	10.85	-0.00562	0.0058	0
	10.9	0.05177	-0.00143	0
	10.95	0.04143	-0.00783	0
	11	0.00456	-0.01313	0
	11.05	0.04319	-0.01721	0
	11.1	0.07074	-0.02005	0
	11.15	0.05932	-0.02173	0
	11.2	0.08052	-0.02238	0
	11.25	0.19091	-0.02215	0
	11.3	0.13143	-0.02125	0
	11.35	-0.1869	-0.01986	0
	11.4	0.00787	-0.01818	0
	11.45	-0.10416	-0.01638	0
	11.5	-0.08243	-0.01461	0
	11.55	-0.02996	-0.01296	0
	11.6	-0.10954	-0.0115	0
	11.65	-0.13001	-0.01025	0
	11.7	-0.02844	-0.00919	0
	11.75	-0.0737	-0.00829	0
	11.8	-0.10587	-0.00747	0
	11.85	-0.1167	-0.00664	0
	11.9	-0.17746	-0.00574	0
	11.95	-0.1807	-0.0047	0
	12	-0.12474	-0.00345	0
	12.05	-0.00565	-0.00193	0
	12.1	-0.06308	-0.000147479	0
	12.15	-0.21751	0.00188	0

## Sheet: inset Fig. 2d
inset Fig.2d	k(Å-1)	origin data	fitting	Hanning window
K-space with raw and fitted data	0	0.00707	0.00991	0
	0.03068	0.0084	0.00961	0
	0.06136	0.01197	0.0095	0
	0.09204	0.01722	0.01162	0
	0.12272	0.02374	0.01694	0
	0.1534	0.03109	0.02464	0
	0.18408	0.03873	0.03379	0
	0.21476	0.0461	0.04368	0
	0.24544	0.05264	0.05374	0
	0.27612	0.05787	0.06344	0
	0.3068	0.06152	0.07238	0
	0.33748	0.06362	0.08025	0
	0.36816	0.06473	0.08692	0
	0.39884	0.06608	0.09245	0
	0.42951	0.06964	0.09715	0
	0.46019	0.07751	0.1016	0
	0.49087	0.09094	0.10659	0
	0.52155	0.10988	0.11301	0
	0.55223	0.13331	0.12164	0
	0.58291	0.15994	0.13295	0
	0.61359	0.18842	0.147	0
	0.64427	0.21748	0.16345	0
	0.67495	0.24591	0.18173	0
	0.70563	0.27268	0.20118	0
	0.73631	0.2969	0.22115	0
	0.76699	0.31793	0.24114	0
	0.79767	0.33545	0.26085	0
	0.82835	0.34951	0.2802	0
	0.85903	0.36065	0.29942	0
	0.88971	0.36988	0.31898	0
	0.92039	0.37871	0.33959	0
	0.95107	0.38905	0.36208	0
	0.98175	0.40291	0.38728	0
	1.01243	0.42205	0.41585	0.87145
	1.04311	0.44759	0.44813	0.87145
	1.07379	0.47976	0.48408	0.87145
	1.10447	0.51784	0.52322	0.87145
	1.13515	0.56038	0.56468	0.87145
	1.16583	0.60548	0.60733	0.87145
	1.19651	0.65104	0.6498	0.87145
	1.22718	0.69495	0.69062	0.87145
	1.25786	0.73522	0.7283	0.87145
	1.28854	0.77007	0.76142	0.87145
	1.31922	0.79801	0.78864	0.87145
	1.3499	0.81783	0.80883	0.87145
	1.38058	0.82865	0.82105	0.87145
	1.41126	0.82995	0.82462	0.87145
	1.44194	0.82155	0.81913	0.87145
	1.47262	0.8036	0.80447	0.87145
	1.5033	0.77658	0.78081	0.87145
	1.53398	0.74125	0.7486	0.87145
	1.56466	0.69864	0.70858	0.87145
	1.59534	0.64999	0.66172	0.87145
	1.62602	0.59668	0.60919	0.87145
	1.6567	0.54023	0.55237	0.87145
	1.68738	0.48218	0.49271	0.87145
	1.71806	0.42407	0.43178	0.87145
	1.74874	0.36738	0.37117	0.87145
	1.77942	0.31346	0.31245	0.87145
	1.8101	0.2635	0.25718	0.87145
	1.84078	0.21845	0.20687	0.87145
	1.87146	0.17902	0.16297	0.87145
	1.90214	0.14561	0.12699	0.87145
	1.93282	0.11832	0.10029	0.87145
	1.9635	0.09697	0.08362	0.87145
	1.99418	0.08127	0.07594	0.87145
	2.02485	0.07103	0.0742	0.87145
	2.05553	0.06634	0.07522	0.87145
	2.08621	0.06728	0.07725	0.87145
	2.11689	0.07345	0.08012	0.87145
	2.14757	0.08377	0.08454	0.87145
	2.17825	0.09687	0.09131	0.87145
	2.20893	0.11143	0.10071	0.87145
	2.23961	0.12633	0.11233	0.87145
	2.27029	0.14058	0.12524	0.87145
	2.30097	0.15341	0.13829	0.87145
	2.33165	0.16418	0.15038	0.87145
	2.36233	0.17244	0.16053	0.87145
	2.39301	0.1779	0.16797	0.87145
	2.42369	0.18042	0.17214	0.87145
	2.45437	0.18003	0.17269	0.87145
	2.48505	0.1769	0.1695	0.87145
	2.51573	0.1713	0.16265	0.87145
	2.54641	0.16362	0.15242	0.87145
	2.57709	0.15426	0.13926	0.87145
	2.60777	0.14369	0.12378	0.87145
	2.63845	0.13234	0.10678	0.87145
	2.66913	0.1206	0.08924	0.87145
	2.69981	0.1088	0.0724	0.87145
	2.73049	0.09718	0.05799	0.87145
	2.76117	0.08592	0.04831	0.87145
	2.79185	0.07519	0.04538	0.87145
	2.82252	0.06516	0.04863	0.87145
	2.8532	0.05618	0.05507	0.87145
	2.88388	0.04889	0.06195	0.87145
	2.91456	0.04428	0.0677	0
	2.94524	0.04341	0.07156	0
	2.97592	0.04658	0.07325	0
	3.0066	0.05299	0.07281	0
	3.03728	0.0614	0.07047	0
	3.06796	0.07067	0.06661	0
	3.09864	0.07997	0.06174	0
	3.12932	0.0887	0.05646	0
	3.16	0.09644	0.05145	0
	3.19068	0.10291	0.04733	0
	3.22136	0.10793	0.04456	0
	3.25204	0.11147	0.04325	0
	3.28272	0.1136	0.04313	0
	3.3134	0.11451	0.04366	0
	3.34408	0.11447	0.04425	0
	3.37476	0.11386	0.04443	0
	3.40544	0.11305	0.04391	0
	3.43612	0.11243	0.04257	0
	3.4668	0.11229	0.04044	0
	3.49748	0.11279	0.03768	0
	3.52816	0.11392	0.03458	0
	3.55884	0.11551	0.03149	0
	3.58952	0.11728	0.02883	0
	3.62019	0.11887	0.02701	0
	3.65087	0.11991	0.02622	0
	3.68155	0.12008	0.02638	0
	3.71223	0.11911	0.02718	0
	3.74291	0.11682	0.02819	0
	3.77359	0.11312	0.02901	0
	3.80427	0.10799	0.02939	0
	3.83495	0.10148	0.02917	0
	3.86563	0.09374	0.02831	0
	3.89631	0.08493	0.02683	0
	3.92699	0.07528	0.02486	0
	3.95767	0.06505	0.02258	0
	3.98835	0.05453	0.02022	0
	4.01903	0.04405	0.01808	0
	4.04971	0.03405	0.01645	0
	4.08039	0.0252	0.01554	0
	4.11107	0.0189	0.01538	0
	4.14175	0.01731	0.01576	0
	4.17243	0.02069	0.01639	0
	4.20311	0.02653	0.01697	0
	4.23379	0.03295	0.0173	0
	4.26447	0.03919	0.01724	0
	4.29515	0.04493	0.01677	0
	4.32583	0.05002	0.01589	0
	4.35651	0.05439	0.01469	0
	4.38719	0.058	0.01326	0
	4.41786	0.06083	0.01176	0
	4.44854	0.06285	0.01039	0
	4.47922	0.06406	0.00934	0
	4.5099	0.06445	0.00876	0
	4.54058	0.06402	0.00869	0
	4.57126	0.0628	0.00898	0
	4.60194	0.06081	0.00942	0
	4.63262	0.0581	0.00983	0
	4.6633	0.05475	0.01005	0
	4.69398	0.05083	0.01003	0
	4.72466	0.04644	0.00972	0
	4.75534	0.0417	0.00915	0
	4.78602	0.03673	0.00834	0
	4.8167	0.03164	0.00736	0
	4.84738	0.02657	0.00628	0
	4.87806	0.02163	0.0052	0
	4.90874	0.01694	0.00424	0
	4.93942	0.0126	0.00354	0
	4.9701	0.0087	0.00321	0
	5.00078	0.00533	0.00324	0
	5.03146	0.00263	0.00347	0
	5.06214	0.00133	0.00371	0
	5.09282	0.00226	0.00387	0
	5.1235	0.0033	0.00388	0
	5.15418	0.00391	0.00372	0
	5.18486	0.00408	0.00342	0
	5.21553	0.00387	0.00299	0
	5.24621	0.0034	0.00248	0
	5.27689	0.00291	0.00193	0
	5.30757	0.0028	0.00142	0
	5.33825	0.00341	0.0011	0
	5.36893	0.00459	0.00109	0
	5.39961	0.00608	0.00133	0
	5.43029	0.00767	0.00162	0
	5.46097	0.00926	0.00187	0
	5.49165	0.01078	0.00202	0
	5.52233	0.01216	0.00206	0
	5.55301	0.01337	0.002	0
	5.58369	0.01436	0.00185	0
	5.61437	0.01512	0.00161	0
	5.64505	0.01561	0.00131	0
	5.67573	0.01583	0.00097826	0
	5.70641	0.01576	0.000640391	0
	5.73709	0.0154	0.000344697	0
	5.76777	0.01474	0.000253191	0
	5.79845	0.01379	0.000424858	0
	5.82913	0.01256	0.000615899	0
	5.85981	0.01105	0.000757224	0
	5.89049	0.0093	0.000834997	0
	5.92117	0.00733	0.000847922	0
	5.95185	0.0052	0.00080149	0
	5.98253	0.00306	0.000707128	0
	6.0132	0.0018	0.000583672	0
	6.04388	0.00323	0.000463337	0
	6.07456	0.00563	0.000401422	0
	6.10524	0.00817	0.000446624	0
	6.13592	0.01067	0.000571708	0
	6.1666	0.01305	0.000721888	0
	6.19728	0.01523	0.000864755	0
	6.22796	0.01716	0.000984302	0
	6.25864	0.01878	0.00107	0
	6.28932	0.02004	0.00113	0
	6.32	0.02091	0.00115	0
	6.35068	0.02136	0.00114	0
	6.38136	0.02139	0.00112	0
	6.41204	0.021	0.00107	0
	6.44272	0.02023	0.00102	0
	6.4734	0.01913	0.000971661	0
	6.50408	0.0178	0.000930255	0
	6.53476	0.01636	0.000901091	0
	6.56544	0.01498	0.000885539	0
	6.59612	0.01387	0.000882169	0
	6.6268	0.01326	0.000887643	0
	6.65748	0.0133	0.000897846	0
	6.68816	0.01398	0.000908767	0
	6.71884	0.01516	0.000916946	0
	6.74952	0.0166	0.000919622	0
	6.7802	0.0181	0.000914807	0
	6.81087	0.01948	0.000901434	0
	6.84155	0.02062	0.000879681	0
	6.87223	0.02142	0.000851437	0
	6.90291	0.02184	0.000820844	0
	6.93359	0.02184	0.000794604	0
	6.96427	0.02141	0.000781476	0
	6.99495	0.02057	0.000790219	0
	7.02563	0.01936	0.000826162	0
	7.05631	0.01782	0.000888528	0
	7.08699	0.01604	0.000970701	0
	7.11767	0.01408	0.00106	0
	7.14835	0.01207	0.00115	0
	7.17903	0.01012	0.00124	0
	7.20971	0.0084	0.0013	0
	7.24039	0.00711	0.00134	0
	7.27107	0.00643	0.00134	0
	7.30175	0.00642	0.00132	0
	7.33243	0.00687	0.00127	0
	7.36311	0.00752	0.00119	0
	7.39379	0.00814	0.00108	0
	7.42447	0.00863	0.000953628	0
	7.45515	0.0089	0.000816145	0
	7.48583	0.00895	0.000677724	0
	7.51651	0.00877	0.00055133	0
	7.54719	0.0084	0.000453259	0
	7.57787	0.00786	0.000399848	0
	7.60854	0.0072	0.000395185	0
	7.63922	0.00649	0.000423338	0
	7.6699	0.00577	0.000462132	0
	7.70058	0.0051	0.000496729	0
	7.73126	0.00454	0.000521011	0
	7.76194	0.00414	0.00053515	0
	7.79262	0.00393	0.000543534	0
	7.8233	0.00392	0.000552893	0
	7.85398	0.00413	0.00056994	0
	7.88466	0.00454	0.000598685	0
	7.91534	0.00516	0.000638715	0
	7.94602	0.00597	0.000685549	0
	7.9767	0.00697	0.00073247	0
	8.00738	0.00814	0.000772437	0
	8.03806	0.00943	0.000799335	0
	8.06874	0.01082	0.000808593	0
	8.09942	0.01226	0.000797422	0
	8.1301	0.0137	0.000764868	0
	8.16078	0.0151	0.00071176	0
	8.19146	0.01641	0.000640625	0
	8.22214	0.01758	0.000555615	0
	8.25282	0.01859	0.000462598	0
	8.2835	0.01939	0.000369691	0
	8.31418	0.01996	0.000288777	0
	8.34486	0.02028	0.000237237	0
	8.37554	0.02035	0.000230483	0
	8.40621	0.02017	0.000261595	0
	8.43689	0.01976	0.000308365	0
	8.46757	0.01912	0.000355129	0
	8.49825	0.0183	0.000395212	0
	8.52893	0.01732	0.000427283	0
	8.55961	0.01625	0.00045304	0
	8.59029	0.01514	0.000475808	0
	8.62097	0.01405	0.000499283	0
	8.65165	0.01303	0.000526286	0
	8.68233	0.01216	0.000557807	0
	8.71301	0.01148	0.00059274	0
	8.74369	0.011	0.000628339	0
	8.77437	0.01072	0.00066106	0
	8.80505	0.01058	0.000687391	0
	8.83573	0.01052	0.000704476	0
	8.86641	0.01047	0.000710519	0
	8.89709	0.01036	0.000705012	0
	8.92777	0.01014	0.000688859	0
	8.95845	0.00976	0.000664398	0
	8.98913	0.00921	0.000635338	0
	9.01981	0.00847	0.000606505	0
	9.05049	0.00755	0.000583267	0
	9.08117	0.00648	0.000570501	0
	9.11185	0.00532	0.000571259	0
	9.14253	0.0042	0.000585826	0
	9.17321	0.0034	0.000611891	0
	9.20388	0.00337	0.000645714	0
	9.23456	0.00422	0.000683457	0
	9.26524	0.00558	0.000722047	0
	9.29592	0.00713	0.000759481	0
	9.3266	0.00871	0.000794759	0
	9.35728	0.01023	0.000827636	0
	9.38796	0.01162	0.000858298	0
	9.41864	0.01282	0.000887053	0
	9.44932	0.0138	0.000914078	0
	9.48	0.01453	0.000939281	0
	9.51068	0.01498	0.000962275	0
	9.54136	0.01513	0.000982466	0
	9.57204	0.01498	0.000999196	0
	9.60272	0.01453	0.00101	0
	9.6334	0.0138	0.00102	0
	9.66408	0.01279	0.00102	0
	9.69476	0.01155	0.00102	0
	9.72544	0.0101	0.00102	0
	9.75612	0.00849	0.00102	0
	9.7868	0.00678	0.00101	0
	9.81748	0.00505	0.001	0
	9.84816	0.00343	0.000999204	0
	9.87884	0.00228	0.000994445	0
	9.90952	0.00235	0.000991027	0
	9.9402	0.00342	0.000989174	0
	9.97088	0.00471	0.000989108	0
