# Supplementary material for: Single-site iron-anchored amyloid hydrogels as catalytic platforms for alcohol detoxification
Source: Nat Nanotechnol. 2024 May 13;19(8):1168–77. doi: 10.1038/s41565-024-01657-7 (PMC11329373; doi:10.1038/s41565-024-01657-7)
Supplement: Supplementary file 5 — Source data for Fig. 3. [file 41565_2024_1657_MOESM5_ESM.xlsx]

## Sheet: Fig. 3a
Fig.3a	FeSA@ FibBLG		FeSA@ BLG		FeNP@ FibBLG
	Nanozyme (mg)	Nanozyme activity units (U)	Nanozyme (mg)	Nanozyme activity units (U)	Nanozyme (mg)	Nanozyme activity units (U)
Nanozyme activity units (U)	0	0	0	0	0	0
	0.001	0.1201	0.001	0.0514	0.003	0.0319
	0.002	0.1853	0.002	0.1248	0.006	0.0618
	0.004	0.4045	0.004	0.2196	0.009	0.0817
	0.006	0.5668	0.006	0.3143	0.012	0.0976
	0.008	0.799	0.008	0.4551	0.015	0.1386
	0.01	0.9413	0.01	0.5839	0.02	0.1964
Fitting Summary	Intercept		Slope		Statistics
	Value	Standard Error	Value	Standard Error	Adj. R-Square
FeSA@ FibBLG	0.01025	0.01264	95.0077	2.24983	0.99664
FeSA@ BLG	-0.004	0.00921	57.3258	1.63958	0.99511
FeNP@ BLG	-0.000264706	0.0056	9.38235	0.49514	0.98352

## Sheet: Fig. 3b
Fig.3b	TMB concentration (μM)	FeSA@ FibBLG		FeSA@ BLG		FeNP@ FibBLG
		v0 (μM s-1)	s.d.	v0 (μM s-1)	s.d.	v0 (μM s-1)	s.d.
Typical Michaelis-Menten curves of nanozymes under different TMB concentaions	5	0.0812	0.0216	0.0126	0.0151	0.0042	0.0123
	10	0.1624	0.0228	0.0248	0.014	0.0091	0.0141
	15	0.2031	0.0336	0.0366	0.0212	0.0113	0.013
	20	0.2592	0.0216	0.0451	0.0183	0.0185	0.0182
	25	0.303	0.0336	0.0582	0.0171	0.0193	0.0237
	50	0.4541	0.03	0.1083	0.0191	0.0321	0.0271
	75	0.5176	0.0288	0.1432	0.0232	0.0572	0.0131
	100	0.5693	0.0298	0.1794	0.0281	0.0751	0.0122
	125	0.5914	0.0276	0.2011	0.0339	0.0809	0.0166
	150	0.6012	0.0414	0.2383	0.0241	0.1031	0.0151
	200	0.6683	0.0296	0.2684	0.0308	0.114	0.0221
Fitting Summary	Vmax		Km		EC10		EC20		EC50		EC80		EC90		Statistics
	Value	Standard Error	Value	Standard Error	Value	Standard Error	Value	Standard Error	Value	Standard Error	Value	Standard Error	Value	Standard Error	Reduced Chi-Sqr	Adj. R-Square
FeSA@ FibBLG	0.78813	0.01331	39.979	1.96762	4.44211	0.21862	9.99476	0.4919	39.979	1.96762	159.916	7.87047	359.811	17.7086	0.000126619	0.99699
FeSA@ BLG	0.56559	0.0257	217.441	15.6424	24.1601	1.73804	54.3601	3.9106	217.441	15.6424	869.762	62.5696	1956.97	140.782	1.20249e-05	0.99856
FeNP@ BLG	0.35387	0.07482	400.475	113.602	44.4973	12.6224	100.119	28.4005	400.475	113.602	1601.9	454.408	3604.28	1022.42	1.67085e-05	0.98957

## Sheet: Fig. 3c
Fig.3c	FeSA@ FibBLG		FeSA@ BLG		FeNP@ FibBLG
	Nanozyme (mg)	Nanozyme activity units (U)	Nanozyme (mg)	Nanozyme activity units (U)	Nanozyme (mg)	Nanozyme activity units (U)
Nanozyme activity units (U)	0	0	0	0	0	0
	0.005	0.0461	0.005	0.018	0.02	0.0016
	0.01	0.0902	0.01	0.0349	0.04	0.0033
	0.015	0.1143	0.02	0.0828	0.07	0.0068
	0.02	0.1784	0.03	0.1237	0.1	0.0092
	0.03	0.2606	0.05	0.1795	0.15	0.0147
	0.05	0.391	0.08	0.2932	0.2	0.0163
Fitting Summary	Intercept		Slope		Statistics
	Value	Standard Error	Value	Standard Error	Adj. R-Square
FeSA@ FibBLG	0.00763	0.00723	7.90148	0.29696	0.99158
FeSA@ BLG	0.003	0.00389	3.6467	0.1014	0.99538
FeNP@ BLG	0.000211304	0.000567032	0.08693	0.00532	0.97791

## Sheet: Fig. 3d
Fig.3d	Ethanol concentration (μM)	FeSA@ FibBLG		FeSA@ BLG		FeNP@ FibBLG
		v0 (μM s-1)	s.d.	v0 (μM s-1)	s.d.	v0 (μM s-1)	s.d.
Typical Michaelis-Menten curves of nanozymes under different ethanol concentaions	100	0.0062	0.0013	0.0014	0.0007	0.0003	0.0001
	200	0.0148	0.0026	0.003	0.0008	0.0004	0.0001
	300	0.0211	0.0038	0.0042	0.0009	0.0006	0.0001
	400	0.0256	0.0024	0.0054	0.0009	0.0009	0.0002
	500	0.0325	0.0029	0.0069	0.0006	0.0009	0.0002
	750	0.041	0.0051	0.0094	0.0015	0.0015	0.0004
	1000	0.0511	0.0054	0.0123	0.0022	0.0019	0.0006
	1250	0.0599	0.0065	0.015	0.0022	0.0024	0.0007
	1500	0.0676	0.0055	0.0176	0.0037	0.0028	0.0009
	2000	0.082	0.006	0.0224	0.0032	0.0037	0.0011
Fitting Summary	Vmax		Km		EC10		EC20		EC50		EC80		EC90		Statistics
	Value	Standard Error	Value	Standard Error	Value	Standard Error	Value	Standard Error	Value	Standard Error	Value	Standard Error	Value	Standard Error	Reduced Chi-Sqr	Adj. R-Square
FeSA@ FibBLG	0.17675	0.01045	2385.11	215.012	265.012	23.8903	596.277	53.7531	2385.11	215.012	9540.44	860.049	21466	1935.11	1.68229e-06	0.99722
FeSA@ BLG	0.10638	0.00909	7549.12	765.249	838.792	85.0276	1887.28	191.312	7549.12	765.249	30196.5	3060.99	67942.1	6887.24	3.30462e-08	0.99931
FeNP@ BLG	0.03805	0.01636	18673.2	8657.31	2074.8	961.923	4668.3	2164.33	18673.2	8657.31	74692.9	34629.2	168059	77915.8	3.98609e-09	0.99692

## Sheet: inset Fig. 3d
inset Fig.3d	1H chemical shift (ppm)	Intensity (a.u.)
1H NMR spectrum of reaction products of ethanol oxidation	-3.83706	-0.93616
	-0.0184	-15.3635
	-0.0181	-15.3877
	-0.01779	-15.3895
	-0.01749	-15.3372
	-0.01718	-15.2979
	-0.01688	-15.3068
	-0.01657	-15.2894
	-0.01626	-15.2791
	-0.01596	-15.296
	-0.01565	-15.3258
	-0.01535	-15.3331
	-0.01504	-15.2955
	-0.01474	-15.2673
	-0.01443	-15.2724
	-0.01413	-15.2583
	-0.01382	-15.2228
	-0.01351	-15.2412
	-0.01321	-15.2926
	-0.0129	-15.3532
	-0.0126	-15.358
	-0.01229	-15.3375
	-0.01199	-15.3393
	-0.01168	-15.3302
	-0.01137	-15.337
	-0.01107	-15.3663
	-0.01076	-15.3753
	-0.01046	-15.3428
	-0.01015	-15.358
	-0.00985	-15.4302
	-0.00954	-15.4372
	-0.00924	-15.3945
	-0.00893	-15.3321
	-0.00862	-15.2844
	-0.00832	-15.2791
	-0.00801	-15.3008
	-0.00771	-15.3479
	-0.0074	-15.3422
	-0.0071	-15.3038
	-0.00679	-15.3121
	-0.00649	-15.3493
	-0.00618	-15.3491
	-0.00587	-15.3292
	-0.00557	-15.3522
	-0.00526	-15.383
	-0.00496	-15.402
	-0.00465	-15.3678
	-0.00435	-15.3451
	-0.00404	-15.3334
	-0.00374	-15.329
	-0.00343	-15.3625
	-0.00312	-15.3719
	-0.00282	-15.4007
	-0.00251	-15.3747
	-0.00221	-15.3139
	-0.0019	-15.2804
	-0.0016	-15.2949
	-0.00129	-15.3835
	-0.000985692	-15.4435
	-0.000680126	-15.442
	-0.000374561	-15.3941
	-6.9e-05	-15.3228
	0.000236571	-15.285
	0.000542136	-15.2985
	0.000847702	-15.2958
	0.00115	-15.3087
	0.00146	-15.3108
	0.00176	-15.2554
	0.00207	-15.2391
	0.00238	-15.2499
	0.00268	-15.2507
	0.00299	-15.2247
	0.00329	-15.1904
	0.0036	-15.2119
	0.0039	-15.2038
	0.00421	-15.1675
	0.00451	-15.1919
	0.00482	-15.2108
	0.00513	-15.2018
	0.00543	-15.218
	0.00574	-15.2298
	0.00604	-15.2349
	0.00635	-15.2418
	0.00665	-15.2257
	0.00696	-15.2423
	0.00726	-15.2638
	0.00757	-15.3056
	0.00788	-15.3351
	0.00818	-15.3585
	0.00849	-15.3922
	0.00879	-15.3929
	0.0091	-15.3968
	0.0094	-15.4074
	0.00971	-15.4045
	0.01001	-15.3874
	0.01032	-15.3923
	0.01063	-15.4118
	0.01093	-15.4089
	0.01124	-15.3798
	0.01154	-15.3678
	0.01185	-15.3457
	0.01215	-15.2839
	0.01246	-15.2675
	0.01276	-15.2866
	0.01307	-15.2893
	0.01338	-15.2245
	0.01368	-15.1861
	0.01399	-15.198
	0.01429	-15.2113
	0.0146	-15.2083
	0.0149	-15.2193
	0.01521	-15.2402
	0.01551	-15.2454
	0.01582	-15.2073
	0.01613	-15.1869
	0.01643	-15.209
	0.01674	-15.2254
	0.01704	-15.2502
	0.01735	-15.2512
	0.01765	-15.2453
	0.01796	-15.2655
	0.01826	-15.2435
	0.01857	-15.1974
	0.01888	-15.1531
	0.01918	-15.1128
	0.01949	-15.1161
	0.01979	-15.1741
	0.0201	-15.2209
	0.0204	-15.2229
	0.02071	-15.23
	0.02102	-15.2605
	0.02132	-15.2753
	0.02163	-15.2634
	0.02193	-15.2776
	0.02224	-15.333
	0.02254	-15.4118
	0.02285	-15.3941
	0.02315	-15.3314
	0.02346	-15.2538
	0.02377	-15.2526
	0.02407	-15.2842
	0.02438	-15.305
	0.02468	-15.3277
	0.02499	-15.3334
	0.02529	-15.3432
	0.0256	-15.3215
	0.0259	-15.3738
	0.02621	-15.4131
	0.02652	-15.4315
	0.02682	-15.3891
	0.02713	-15.3625
	0.02743	-15.3517
	0.02774	-15.34
	0.02804	-15.3485
	0.02835	-15.3362
	0.02865	-15.3474
	0.02896	-15.3823
	0.02927	-15.4188
	0.02957	-15.4066
	0.02988	-15.3928
	0.03018	-15.4331
	0.03049	-15.4498
	0.03079	-15.4551
	0.0311	-15.452
	0.0314	-15.4566
	0.03171	-15.4635
	0.03202	-15.4245
	0.03232	-15.3736
	0.03263	-15.3822
	0.03293	-15.3908
	0.03324	-15.3804
	0.03354	-15.3757
	0.03385	-15.4002
	0.03415	-15.426
	0.03446	-15.4586
	0.03477	-15.4866
	0.03507	-15.4927
	0.03538	-15.484
	0.03568	-15.45
	0.03599	-15.3731
	0.03629	-15.3227
	0.0366	-15.364
	0.0369	-15.4258
	0.03721	-15.4699
	0.03752	-15.5256
	0.03782	-15.4876
	0.03813	-15.4354
	0.03843	-15.4341
	0.03874	-15.413
	0.03904	-15.3801
	0.03935	-15.3459
	0.03965	-15.3134
	0.03996	-15.3344
	0.04027	-15.3852
	0.04057	-15.4006
	0.04088	-15.3918
	0.04118	-15.4137
	0.04149	-15.4016
	0.04179	-15.3545
	0.0421	-15.3206
	0.0424	-15.3538
	0.04271	-15.4159
	0.04302	-15.4866
	0.04332	-15.5068
	0.04363	-15.5052
	0.04393	-15.4954
	0.04424	-15.473
	0.04454	-15.4525
	0.04485	-15.4735
	0.04515	-15.5227
	0.04546	-15.5585
	0.04577	-15.5768
	0.04607	-15.5309
	0.04638	-15.4849
	0.04668	-15.4587
	0.04699	-15.4451
	0.04729	-15.4674
	0.0476	-15.4578
	0.0479	-15.4498
	0.04821	-15.4481
	0.04852	-15.437
	0.04882	-15.3806
	0.04913	-15.3069
	0.04943	-15.2364
	0.04974	-15.2472
	0.05004	-15.2572
	0.05035	-15.2706
	0.05065	-15.293
	0.05096	-15.2791
	0.05127	-15.2234
	0.05157	-15.1976
	0.05188	-15.216
	0.05218	-15.2506
	0.05249	-15.2601
	0.05279	-15.2786
	0.0531	-15.3052
	0.05341	-15.3139
	0.05371	-15.3462
	0.05402	-15.3547
	0.05432	-15.3272
	0.05463	-15.301
	0.05493	-15.3194
	0.05524	-15.3518
	0.05554	-15.3436
	0.05585	-15.3413
	0.05616	-15.3593
	0.05646	-15.3813
	0.05677	-15.3614
	0.05707	-15.3223
	0.05738	-15.3225
	0.05768	-15.3342
	0.05799	-15.3511
	0.05829	-15.3684
	0.0586	-15.3759
	0.05891	-15.3606
	0.05921	-15.3619
	0.05952	-15.3401
	0.05982	-15.3284
	0.06013	-15.3372
	0.06043	-15.3289
	0.06074	-15.3256
	0.06104	-15.3698
	0.06135	-15.4374
	0.06166	-15.4812
	0.06196	-15.4729
	0.06227	-15.4943
	0.06257	-15.496
	0.06288	-15.4444
	0.06318	-15.3653
	0.06349	-15.2995
	0.06379	-15.3375
	0.0641	-15.3379
	0.06441	-15.3145
	0.06471	-15.3352
	0.06502	-15.3525
	0.06532	-15.3049
	0.06563	-15.2368
	0.06593	-15.2302
	0.06624	-15.2569
	0.06654	-15.2746
	0.06685	-15.2923
	0.06716	-15.3116
	0.06746	-15.3058
	0.06777	-15.2869
	0.06807	-15.2138
	0.06838	-15.183
	0.06868	-15.2242
	0.06899	-15.2234
	0.06929	-15.203
	0.0696	-15.2125
	0.06991	-15.2363
	0.07021	-15.2474
	0.07052	-15.2586
	0.07082	-15.2521
	0.07113	-15.2133
	0.07143	-15.179
	0.07174	-15.1654
	0.07204	-15.206
	0.07235	-15.2589
	0.07266	-15.3302
	0.07296	-15.4189
	0.07327	-15.4769
	0.07357	-15.5071
	0.07388	-15.5312
	0.07418	-15.5625
	0.07449	-15.5556
	0.07479	-15.5432
	0.0751	-15.5471
	0.07541	-15.5423
	0.07571	-15.5514
	0.07602	-15.5154
	0.07632	-15.4693
	0.07663	-15.462
	0.07693	-15.4619
	0.07724	-15.445
	0.07754	-15.4442
	0.07785	-15.4478
	0.07816	-15.4257
	0.07846	-15.3945
	0.07877	-15.4024
	0.07907	-15.3682
	0.07938	-15.3454
	0.07968	-15.3322
	0.07999	-15.3077
	0.08029	-15.3311
	0.0806	-15.3543
	0.08091	-15.3791
	0.08121	-15.3911
	0.08152	-15.3643
	0.08182	-15.3417
	0.08213	-15.3581
	0.08243	-15.3558
	0.08274	-15.3462
	0.08304	-15.3305
	0.08335	-15.3367
	0.08366	-15.3696
	0.08396	-15.3729
	0.08427	-15.3756
	0.08457	-15.3382
	0.08488	-15.2629
	0.08518	-15.2803
	0.08549	-15.363
	0.08579	-15.3793
	0.0861	-15.3724
	0.08641	-15.3836
	0.08671	-15.3669
	0.08702	-15.3437
	0.08732	-15.3517
	0.08763	-15.3871
	0.08793	-15.3969
	0.08824	-15.3442
	0.08855	-15.3016
	0.08885	-15.3094
	0.08916	-15.2761
	0.08946	-15.2781
	0.08977	-15.317
	0.09007	-15.353
	0.09038	-15.3795
	0.09068	-15.4053
	0.09099	-15.4283
	0.0913	-15.4304
	0.0916	-15.4452
	0.09191	-15.4849
	0.09221	-15.4768
	0.09252	-15.4818
	0.09282	-15.489
	0.09313	-15.481
	0.09343	-15.4678
	0.09374	-15.481
	0.09405	-15.4644
	0.09435	-15.409
	0.09466	-15.4038
	0.09496	-15.4188
	0.09527	-15.4213
	0.09557	-15.3767
	0.09588	-15.3604
	0.09618	-15.373
	0.09649	-15.3471
	0.0968	-15.3144
	0.0971	-15.31
	0.09741	-15.3237
	0.09771	-15.3083
	0.09802	-15.2823
	0.09832	-15.2521
	0.09863	-15.2707
	0.09893	-15.2879
	0.09924	-15.2843
	0.09955	-15.2708
	0.09985	-15.2517
	0.10016	-15.229
	0.10046	-15.1884
	0.10077	-15.1565
	0.10107	-15.1169
	0.10138	-15.1346
	0.10168	-15.1286
	0.10199	-15.113
	0.1023	-15.153
	0.1026	-15.1578
	0.10291	-15.1795
	0.10321	-15.227
	0.10352	-15.1943
	0.10382	-15.1775
	0.10413	-15.1801
	0.10443	-15.1356
	0.10474	-15.0993
	0.10505	-15.1147
	0.10535	-15.1526
	0.10566	-15.1963
	0.10596	-15.2177
	0.10627	-15.2021
	0.10657	-15.2342
	0.10688	-15.2434
	0.10719	-15.2371
	0.10749	-15.1979
	0.1078	-15.1756
	0.1081	-15.2289
	0.10841	-15.2582
	0.10871	-15.2542
	0.10902	-15.287
	0.10932	-15.2931
	0.10963	-15.268
	0.10994	-15.2672
	0.11024	-15.2687
	0.11055	-15.2787
	0.11085	-15.3052
	0.11116	-15.304
	0.11146	-15.3139
	0.11177	-15.307
	0.11207	-15.2937
	0.11238	-15.2804
	0.11269	-15.2926
	0.11299	-15.3835
	0.1133	-15.4574
	0.1136	-15.4778
	0.11391	-15.4823
	0.11421	-15.4347
	0.11452	-15.4518
	0.11482	-15.48
	0.11513	-15.4887
	0.11544	-15.5228
	0.11574	-15.5376
	0.11605	-15.5468
	0.11635	-15.512
	0.11666	-15.4421
	0.11696	-15.3962
	0.11727	-15.4167
	0.11757	-15.4395
	0.11788	-15.4123
	0.11819	-15.3787
	0.11849	-15.3862
	0.1188	-15.3743
	0.1191	-15.3463
	0.11941	-15.3416
	0.11971	-15.3474
	0.12002	-15.3558
	0.12032	-15.3165
	0.12063	-15.2646
	0.12094	-15.2287
	0.12124	-15.2785
	0.12155	-15.2989
	0.12185	-15.2417
	0.12216	-15.2008
	0.12246	-15.2159
	0.12277	-15.261
	0.12307	-15.3147
	0.12338	-15.3134
	0.12369	-15.3304
	0.12399	-15.3451
	0.1243	-15.3288
	0.1246	-15.3068
	0.12491	-15.3012
	0.12521	-15.3304
	0.12552	-15.3976
	0.12582	-15.4027
	0.12613	-15.4137
	0.12644	-15.4229
	0.12674	-15.3625
	0.12705	-15.3266
	0.12735	-15.2897
	0.12766	-15.2809
	0.12796	-15.3202
	0.12827	-15.3382
	0.12857	-15.3419
	0.12888	-15.3036
	0.12919	-15.322
	0.12949	-15.3779
	0.1298	-15.4698
	0.1301	-15.5348
	0.13041	-15.5265
	0.13071	-15.4815
	0.13102	-15.3897
	0.13132	-15.3364
	0.13163	-15.3485
	0.13194	-15.3825
	0.13224	-15.4093
	0.13255	-15.3913
	0.13285	-15.3677
	0.13316	-15.3489
	0.13346	-15.3396
	0.13377	-15.3442
	0.13407	-15.3585
	0.13438	-15.3606
	0.13469	-15.3445
	0.13499	-15.3207
	0.1353	-15.2632
	0.1356	-15.2226
	0.13591	-15.1872
	0.13621	-15.144
	0.13652	-15.1268
	0.13682	-15.118
	0.13713	-15.1615
	0.13744	-15.1772
	0.13774	-15.1765
	0.13805	-15.1573
	0.13835	-15.1439
	0.13866	-15.1648
	0.13896	-15.1373
	0.13927	-15.1128
	0.13957	-15.1161
	0.13988	-15.1226
	0.14019	-15.1211
	0.14049	-15.1259
	0.1408	-15.1458
	0.1411	-15.2036
	0.14141	-15.2507
	0.14171	-15.207
	0.14202	-15.1623
	0.14233	-15.1473
	0.14263	-15.1465
	0.14294	-15.1907
	0.14324	-15.2403
	0.14355	-15.2438
	0.14385	-15.2288
	0.14416	-15.2038
	0.14446	-15.1506
	0.14477	-15.1214
	0.14508	-15.1019
	0.14538	-15.0616
	0.14569	-15.0561
	0.14599	-15.0888
	0.1463	-15.14
	0.1466	-15.1902
	0.14691	-15.1984
	0.14721	-15.154
	0.14752	-15.1181
	0.14783	-15.1061
	0.14813	-15.0695
	0.14844	-15.0642
	0.14874	-15.073
	0.14905	-15.1215
	0.14935	-15.1875
	0.14966	-15.222
	0.14996	-15.192
	0.15027	-15.1391
	0.15058	-15.1071
	0.15088	-15.1542
	0.15119	-15.2044
	0.15149	-15.1756
	0.1518	-15.1464
	0.1521	-15.1291
	0.15241	-15.1105
	0.15271	-15.0991
	0.15302	-15.0566
	0.15333	-15.069
	0.15363	-15.1169
	0.15394	-15.1392
	0.15424	-15.1118
	0.15455	-15.0812
	0.15485	-15.0657
	0.15516	-15.0601
	0.15546	-15.0452
	0.15577	-15.0804
	0.15608	-15.1192
	0.15638	-15.1484
	0.15669	-15.1732
	0.15699	-15.2203
	0.1573	-15.269
	0.1576	-15.2734
	0.15791	-15.3007
	0.15821	-15.3635
	0.15852	-15.4465
	0.15883	-15.5369
	0.15913	-15.5752
	0.15944	-15.5737
	0.15974	-15.5815
	0.16005	-15.5632
	0.16035	-15.5531
	0.16066	-15.5866
	0.16096	-15.5985
	0.16127	-15.5641
	0.16158	-15.5263
	0.16188	-15.5409
	0.16219	-15.5861
	0.16249	-15.599
	0.1628	-15.6121
	0.1631	-15.5976
	0.16341	-15.5087
	0.16371	-15.4143
	0.16402	-15.3365
	0.16433	-15.2853
	0.16463	-15.2943
	0.16494	-15.366
	0.16524	-15.405
	0.16555	-15.4069
	0.16585	-15.3464
	0.16616	-15.2794
	0.16646	-15.2487
	0.16677	-15.1644
	0.16708	-15.1612
	0.16738	-15.2166
	0.16769	-15.2448
	0.16799	-15.2359
	0.1683	-15.1988
	0.1686	-15.1901
	0.16891	-15.1527
	0.16921	-15.1176
	0.16952	-15.0469
	0.16983	-14.9953
	0.17013	-14.9911
	0.17044	-14.9846
	0.17074	-14.976
	0.17105	-15.0132
	0.17135	-15.0293
	0.17166	-15.0176
	0.17196	-15.0489
	0.17227	-15.083
	0.17258	-15.0976
	0.17288	-15.093
	0.17319	-15.109
	0.17349	-15.1234
	0.1738	-15.1113
	0.1741	-15.1314
	0.17441	-15.1393
	0.17471	-15.1227
	0.17502	-15.1009
	0.17533	-15.0923
	0.17563	-15.0925
	0.17594	-15.1315
	0.17624	-15.2062
	0.17655	-15.2491
	0.17685	-15.2482
	0.17716	-15.2566
	0.17747	-15.2455
	0.17777	-15.2277
	0.17808	-15.2226
	0.17838	-15.2167
	0.17869	-15.2217
	0.17899	-15.2258
	0.1793	-15.2812
	0.1796	-15.3016
	0.17991	-15.2495
	0.18022	-15.2341
	0.18052	-15.2418
	0.18083	-15.2566
	0.18113	-15.2737
	0.18144	-15.2545
	0.18174	-15.214
	0.18205	-15.187
	0.18235	-15.1888
	0.18266	-15.2265
	0.18297	-15.1889
	0.18327	-15.1747
	0.18358	-15.15
	0.18388	-15.0979
	0.18419	-15.0383
	0.18449	-15.0011
	0.1848	-14.9924
	0.1851	-15.0004
	0.18541	-15.0167
	0.18572	-15.0577
	0.18602	-15.0723
	0.18633	-15.0756
	0.18663	-15.0839
	0.18694	-15.0768
	0.18724	-15.0806
	0.18755	-15.0849
	0.18785	-15.0891
	0.18816	-15.0903
	0.18847	-15.1087
	0.18877	-15.1523
	0.18908	-15.1461
	0.18938	-15.1471
	0.18969	-15.1215
	0.18999	-15.0799
	0.1903	-15.0689
	0.1906	-15.0725
	0.19091	-15.0998
	0.19122	-15.1352
	0.19152	-15.1551
	0.19183	-15.1311
	0.19213	-15.134
	0.19244	-15.1895
	0.19274	-15.2289
	0.19305	-15.2565
	0.19335	-15.2514
	0.19366	-15.2044
	0.19397	-15.1671
	0.19427	-15.1695
	0.19458	-15.1903
	0.19488	-15.1937
	0.19519	-15.1893
	0.19549	-15.1776
	0.1958	-15.1688
	0.1961	-15.1582
	0.19641	-15.0949
	0.19672	-15.0827
	0.19702	-15.0837
	0.19733	-15.0711
	0.19763	-15.0713
	0.19794	-15.0612
	0.19824	-15.0474
	0.19855	-15.0268
	0.19885	-15.0095
	0.19916	-14.9968
	0.19947	-14.9895
	0.19977	-14.9689
	0.20008	-14.9457
	0.20038	-14.9466
	0.20069	-14.9795
	0.20099	-14.9941
	0.2013	-15.0272
	0.2016	-15.0396
	0.20191	-15.0122
	0.20222	-15.0144
	0.20252	-15.0378
	0.20283	-15.0907
	0.20313	-15.1357
	0.20344	-15.1513
	0.20374	-15.1795
	0.20405	-15.1595
	0.20435	-15.188
	0.20466	-15.2906
	0.20497	-15.3478
	0.20527	-15.3468
	0.20558	-15.3593
	0.20588	-15.3941
	0.20619	-15.389
	0.20649	-15.3699
	0.2068	-15.3486
	0.2071	-15.3573
	0.20741	-15.3891
	0.20772	-15.4693
	0.20802	-15.5096
	0.20833	-15.5276
	0.20863	-15.5551
	0.20894	-15.4904
	0.20924	-15.4131
	0.20955	-15.3726
	0.20986	-15.3974
	0.21016	-15.4727
	0.21047	-15.4851
	0.21077	-15.4931
	0.21108	-15.4804
	0.21138	-15.4704
	0.21169	-15.5128
	0.21199	-15.5929
	0.2123	-15.5913
	0.21261	-15.539
	0.21291	-15.5137
	0.21322	-15.5301
	0.21352	-15.5392
	0.21383	-15.5407
	0.21413	-15.566
	0.21444	-15.56
	0.21474	-15.5508
	0.21505	-15.5629
	0.21536	-15.5852
	0.21566	-15.6401
	0.21597	-15.6167
	0.21627	-15.5312
	0.21658	-15.4532
	0.21688	-15.3949
	0.21719	-15.3689
	0.21749	-15.376
	0.2178	-15.4244
	0.21811	-15.4666
	0.21841	-15.465
	0.21872	-15.4756
	0.21902	-15.5299
	0.21933	-15.5719
	0.21963	-15.5515
	0.21994	-15.5654
	0.22024	-15.5493
	0.22055	-15.486
	0.22086	-15.4464
	0.22116	-15.4643
	0.22147	-15.4868
	0.22177	-15.5044
	0.22208	-15.5105
	0.22238	-15.5649
	0.22269	-15.5835
	0.22299	-15.5726
	0.2233	-15.6133
	0.22361	-15.6847
	0.22391	-15.705
	0.22422	-15.7153
	0.22452	-15.7067
	0.22483	-15.6905
	0.22513	-15.6773
	0.22544	-15.6404
	0.22574	-15.574
	0.22605	-15.5148
	0.22636	-15.4898
	0.22666	-15.4799
	0.22697	-15.4542
	0.22727	-15.4295
	0.22758	-15.3931
	0.22788	-15.3818
	0.22819	-15.4172
	0.22849	-15.4164
	0.2288	-15.4173
	0.22911	-15.4424
	0.22941	-15.4649
	0.22972	-15.526
	0.23002	-15.5965
	0.23033	-15.6341
	0.23063	-15.6498
	0.23094	-15.6536
	0.23124	-15.6629
	0.23155	-15.6707
	0.23186	-15.7112
	0.23216	-15.7272
	0.23247	-15.7209
	0.23277	-15.7431
	0.23308	-15.7388
	0.23338	-15.7266
	0.23369	-15.7103
	0.23399	-15.7321
	0.2343	-15.7205
	0.23461	-15.7101
	0.23491	-15.7201
	0.23522	-15.7424
	0.23552	-15.7068
	0.23583	-15.6741
	0.23613	-15.7149
	0.23644	-15.7405
	0.23674	-15.7332
	0.23705	-15.7381
	0.23736	-15.7352
	0.23766	-15.7375
	0.23797	-15.7623
	0.23827	-15.7513
	0.23858	-15.7442
	0.23888	-15.7331
	0.23919	-15.6981
	0.23949	-15.6828
	0.2398	-15.672
	0.24011	-15.6495
	0.24041	-15.6245
	0.24072	-15.611
	0.24102	-15.5661
	0.24133	-15.555
	0.24163	-15.5316
	0.24194	-15.4833
	0.24224	-15.4741
	0.24255	-15.4691
	0.24286	-15.4738
	0.24316	-15.4617
	0.24347	-15.4571
	0.24377	-15.5256
	0.24408	-15.6025
	0.24438	-15.6499
	0.24469	-15.6337
	0.245	-15.6274
	0.2453	-15.633
	0.24561	-15.6106
	0.24591	-15.5903
	0.24622	-15.5772
	0.24652	-15.5621
	0.24683	-15.5464
	0.24713	-15.548
	0.24744	-15.5453
	0.24775	-15.5099
	0.24805	-15.4706
	0.24836	-15.4705
	0.24866	-15.474
	0.24897	-15.4954
	0.24927	-15.5432
	0.24958	-15.5849
	0.24988	-15.5922
	0.25019	-15.6114
	0.2505	-15.6213
	0.2508	-15.6415
	0.25111	-15.6922
	0.25141	-15.7311
	0.25172	-15.7034
	0.25202	-15.7066
	0.25233	-15.7197
	0.25263	-15.6709
	0.25294	-15.6589
	0.25325	-15.6706
	0.25355	-15.6739
	0.25386	-15.681
	0.25416	-15.6995
	0.25447	-15.7224
	0.25477	-15.788
	0.25508	-15.8891
	0.25538	-15.9411
	0.25569	-15.9191
	0.256	-15.9034
	0.2563	-15.8797
	0.25661	-15.8559
	0.25691	-15.8315
	0.25722	-15.8507
	0.25752	-15.863
	0.25783	-15.8263
	0.25813	-15.7823
	0.25844	-15.7839
	0.25875	-15.8334
	0.25905	-15.8539
	0.25936	-15.8455
	0.25966	-15.8321
	0.25997	-15.8315
	0.26027	-15.8369
	0.26058	-15.8458
	0.26088	-15.804
	0.26119	-15.7753
	0.2615	-15.8012
	0.2618	-15.7872
	0.26211	-15.766
	0.26241	-15.7948
	0.26272	-15.8205
	0.26302	-15.8031
	0.26333	-15.7936
	0.26363	-15.7266
	0.26394	-15.6559
	0.26425	-15.5676
	0.26455	-15.5463
	0.26486	-15.5918
	0.26516	-15.6201
	0.26547	-15.6552
	0.26577	-15.6781
	0.26608	-15.7016
	0.26638	-15.7302
	0.26669	-15.7209
	0.267	-15.6828
	0.2673	-15.6602
	0.26761	-15.6708
	0.26791	-15.6876
	0.26822	-15.7218
	0.26852	-15.7194
	0.26883	-15.7017
	0.26913	-15.7275
	0.26944	-15.7615
	0.26975	-15.8213
	0.27005	-15.878
	0.27036	-15.8629
	0.27066	-15.8141
	0.27097	-15.769
	0.27127	-15.7784
	0.27158	-15.8137
	0.27188	-15.8635
	0.27219	-15.9468
	0.2725	-16.0111
	0.2728	-16.0842
	0.27311	-16.12
	0.27341	-16.1122
	0.27372	-16.1127
	0.27402	-16.0818
	0.27433	-16.0479
	0.27463	-16.0338
	0.27494	-15.987
	0.27525	-15.9509
	0.27555	-15.9298
	0.27586	-15.8702
	0.27616	-15.7946
	0.27647	-15.7245
	0.27677	-15.6605
	0.27708	-15.6449
	0.27739	-15.6509
	0.27769	-15.6386
	0.278	-15.5785
	0.2783	-15.5321
	0.27861	-15.5153
	0.27891	-15.5238
	0.27922	-15.4694
	0.27952	-15.4426
	0.27983	-15.4286
	0.28014	-15.4207
	0.28044	-15.4656
	0.28075	-15.5065
	0.28105	-15.5198
	0.28136	-15.4928
	0.28166	-15.4931
	0.28197	-15.5104
	0.28227	-15.5354
	0.28258	-15.574
	0.28289	-15.5897
	0.28319	-15.6008
	0.2835	-15.5937
	0.2838	-15.5356
	0.28411	-15.531
	0.28441	-15.5351
	0.28472	-15.5443
	0.28502	-15.5919
	0.28533	-15.6175
	0.28564	-15.6348
	0.28594	-15.6161
	0.28625	-15.5603
	0.28655	-15.5399
	0.28686	-15.5511
	0.28716	-15.5772
	0.28747	-15.5897
	0.28777	-15.5849
	0.28808	-15.5655
	0.28839	-15.5542
	0.28869	-15.5917
	0.289	-15.6517
	0.2893	-15.692
	0.28961	-15.6809
	0.28991	-15.6575
	0.29022	-15.6317
	0.29052	-15.6051
	0.29083	-15.653
	0.29114	-15.7097
	0.29144	-15.7961
	0.29175	-15.8753
	0.29205	-15.8569
	0.29236	-15.8436
	0.29266	-15.8995
	0.29297	-15.9664
	0.29327	-15.9968
	0.29358	-15.9967
	0.29389	-16.0306
	0.29419	-16.0583
	0.2945	-16.0523
	0.2948	-16.0462
	0.29511	-16.0222
	0.29541	-16.0153
	0.29572	-16.0459
	0.29602	-16.0995
	0.29633	-16.1148
	0.29664	-16.0808
	0.29694	-16.0954
	0.29725	-16.1238
	0.29755	-16.1187
	0.29786	-16.1477
	0.29816	-16.1555
	0.29847	-16.2154
	0.29877	-16.3561
	0.29908	-16.5006
	0.29939	-16.5428
	0.29969	-16.5631
	0.3	-16.6254
	0.3003	-16.6529
	0.30061	-16.6326
	0.30091	-16.6477
	0.30122	-16.6612
	0.30152	-16.6506
	0.30183	-16.6255
	0.30214	-16.6031
	0.30244	-16.5854
	0.30275	-16.5428
	0.30305	-16.4333
	0.30336	-16.3873
	0.30366	-16.3674
	0.30397	-16.3332
	0.30427	-16.2531
	0.30458	-16.1614
	0.30489	-16.1167
	0.30519	-16.15
	0.3055	-16.1731
	0.3058	-16.1852
	0.30611	-16.2116
	0.30641	-16.183
	0.30672	-16.1144
	0.30702	-16.1094
	0.30733	-16.1197
	0.30764	-16.0747
	0.30794	-15.9993
	0.30825	-15.9157
	0.30855	-15.8592
	0.30886	-15.8342
	0.30916	-15.8452
	0.30947	-15.8698
	0.30977	-15.8335
	0.31008	-15.7452
	0.31039	-15.6931
	0.31069	-15.72
	0.311	-15.7983
	0.3113	-15.8573
	0.31161	-15.8919
	0.31191	-15.9409
	0.31222	-15.9844
	0.31253	-16.045
	0.31283	-16.1119
	0.31314	-16.1705
	0.31344	-16.1784
	0.31375	-16.2204
	0.31405	-16.3238
	0.31436	-16.4138
	0.31466	-16.4558
	0.31497	-16.5135
	0.31528	-16.5715
	0.31558	-16.6789
	0.31589	-16.7856
	0.31619	-16.8349
	0.3165	-16.8614
	0.3168	-16.8693
	0.31711	-16.8833
	0.31741	-16.9247
	0.31772	-16.9467
	0.31803	-16.9562
	0.31833	-16.9029
	0.31864	-16.8267
	0.31894	-16.7457
	0.31925	-16.6923
	0.31955	-16.7099
	0.31986	-16.7183
	0.32016	-16.6644
	0.32047	-16.5536
	0.32078	-16.462
	0.32108	-16.401
	0.32139	-16.3628
	0.32169	-16.328
	0.322	-16.3541
	0.3223	-16.3381
	0.32261	-16.2755
	0.32291	-16.2895
	0.32322	-16.3007
	0.32353	-16.2917
	0.32383	-16.2793
	0.32414	-16.2763
	0.32444	-16.2656
	0.32475	-16.2152
	0.32505	-16.1508
	0.32536	-16.0748
	0.32566	-15.9197
	0.32597	-15.803
	0.32628	-15.7736
	0.32658	-15.758
	0.32689	-15.6967
	0.32719	-15.6422
	0.3275	-15.6035
	0.3278	-15.6046
	0.32811	-15.6518
	0.32841	-15.66
	0.32872	-15.6386
	0.32903	-15.6403
	0.32933	-15.6077
	0.32964	-15.6153
	0.32994	-15.688
	0.33025	-15.7349
	0.33055	-15.775
	0.33086	-15.8464
	0.33116	-15.8927
	0.33147	-15.9445
	0.33178	-16.0009
	0.33208	-16.0576
	0.33239	-16.0999
	0.33269	-16.1283
	0.333	-16.1459
	0.3333	-16.1931
	0.33361	-16.2036
	0.33391	-16.2081
	0.33422	-16.249
	0.33453	-16.3101
	0.33483	-16.3977
	0.33514	-16.5148
	0.33544	-16.5862
	0.33575	-16.632
	0.33605	-16.6721
	0.33636	-16.7377
	0.33666	-16.7737
	0.33697	-16.7289
	0.33728	-16.6724
	0.33758	-16.6579
	0.33789	-16.6608
	0.33819	-16.5866
	0.3385	-16.5433
	0.3388	-16.5511
	0.33911	-16.5445
	0.33941	-16.5159
	0.33972	-16.4925
	0.34003	-16.4211
	0.34033	-16.3321
	0.34064	-16.2617
	0.34094	-16.2038
	0.34125	-16.2171
	0.34155	-16.2257
	0.34186	-16.2154
	0.34216	-16.1985
	0.34247	-16.1307
	0.34278	-16.0283
	0.34308	-15.9741
	0.34339	-15.9196
	0.34369	-15.8545
	0.344	-15.8092
	0.3443	-15.8185
	0.34461	-15.8432
	0.34491	-15.8494
	0.34522	-15.8406
	0.34553	-15.7675
	0.34583	-15.7002
	0.34614	-15.6976
	0.34644	-15.7109
	0.34675	-15.6809
	0.34705	-15.605
	0.34736	-15.5855
	0.34767	-15.6145
	0.34797	-15.637
	0.34828	-15.5891
	0.34858	-15.5411
	0.34889	-15.5405
	0.34919	-15.5846
	0.3495	-15.623
	0.3498	-15.6412
	0.35011	-15.65
	0.35042	-15.6717
	0.35072	-15.6566
	0.35103	-15.6197
	0.35133	-15.5803
	0.35164	-15.557
	0.35194	-15.6094
	0.35225	-15.6575
	0.35255	-15.6829
	0.35286	-15.7337
	0.35317	-15.7444
	0.35347	-15.7423
	0.35378	-15.7749
	0.35408	-15.7984
	0.35439	-15.7766
	0.35469	-15.7538
	0.355	-15.7324
	0.3553	-15.7071
	0.35561	-15.6727
	0.35592	-15.612
	0.35622	-15.546
	0.35653	-15.5051
	0.35683	-15.4796
	0.35714	-15.4435
	0.35744	-15.4188
	0.35775	-15.3931
	0.35805	-15.3955
	0.35836	-15.4305
	0.35867	-15.4494
	0.35897	-15.4267
	0.35928	-15.4087
	0.35958	-15.3521
	0.35989	-15.3045
	0.36019	-15.2953
	0.3605	-15.3104
	0.3608	-15.3264
	0.36111	-15.3045
	0.36142	-15.2768
	0.36172	-15.2943
	0.36203	-15.3784
	0.36233	-15.433
	0.36264	-15.4242
	0.36294	-15.4192
	0.36325	-15.4369
	0.36355	-15.505
	0.36386	-15.5743
	0.36417	-15.5999
	0.36447	-15.6204
	0.36478	-15.5986
	0.36508	-15.5748
	0.36539	-15.5318
	0.36569	-15.503
	0.366	-15.5186
	0.3663	-15.5131
	0.36661	-15.4826
	0.36692	-15.4725
	0.36722	-15.4688
	0.36753	-15.4997
	0.36783	-15.532
	0.36814	-15.533
	0.36844	-15.5217
	0.36875	-15.5666
	0.36905	-15.6558
	0.36936	-15.6919
	0.36967	-15.6462
	0.36997	-15.5768
	0.37028	-15.5466
	0.37058	-15.5618
	0.37089	-15.5487
	0.37119	-15.5302
	0.3715	-15.5425
	0.3718	-15.6119
	0.37211	-15.6778
	0.37242	-15.7588
	0.37272	-15.811
	0.37303	-15.83
	0.37333	-15.7954
	0.37364	-15.6848
	0.37394	-15.5722
	0.37425	-15.5214
	0.37455	-15.5042
	0.37486	-15.4723
	0.37517	-15.5414
	0.37547	-15.6118
	0.37578	-15.62
	0.37608	-15.6053
	0.37639	-15.5512
	0.37669	-15.4346
	0.377	-15.3269
	0.3773	-15.2872
	0.37761	-15.2901
	0.37792	-15.2945
	0.37822	-15.3001
	0.37853	-15.2973
	0.37883	-15.2961
	0.37914	-15.2713
	0.37944	-15.2692
	0.37975	-15.2834
	0.38006	-15.3034
	0.38036	-15.3173
	0.38067	-15.2757
	0.38097	-15.2613
	0.38128	-15.2803
	0.38158	-15.2983
	0.38189	-15.2964
	0.38219	-15.296
	0.3825	-15.2311
	0.38281	-15.1791
	0.38311	-15.2197
	0.38342	-15.2746
	0.38372	-15.3016
	0.38403	-15.2945
	0.38433	-15.3179
	0.38464	-15.331
	0.38494	-15.3351
	0.38525	-15.3406
	0.38556	-15.3667
	0.38586	-15.4471
	0.38617	-15.4552
	0.38647	-15.4839
	0.38678	-15.5733
	0.38708	-15.6169
	0.38739	-15.6194
	0.38769	-15.6564
	0.388	-15.6984
	0.38831	-15.6835
	0.38861	-15.633
	0.38892	-15.5798
	0.38922	-15.5691
	0.38953	-15.6354
	0.38983	-15.7289
	0.39014	-15.7804
	0.39044	-15.8207
	0.39075	-15.8232
	0.39106	-15.7798
	0.39136	-15.7311
	0.39167	-15.6775
	0.39197	-15.656
	0.39228	-15.6697
	0.39258	-15.6772
	0.39289	-15.6644
	0.39319	-15.6691
	0.3935	-15.7038
	0.39381	-15.7165
	0.39411	-15.7325
	0.39442	-15.7039
	0.39472	-15.632
	0.39503	-15.5765
	0.39533	-15.5461
	0.39564	-15.5386
	0.39594	-15.5451
	0.39625	-15.4946
	0.39656	-15.4617
	0.39686	-15.4584
	0.39717	-15.4576
	0.39747	-15.4512
	0.39778	-15.3825
	0.39808	-15.3027
	0.39839	-15.2224
	0.39869	-15.1966
	0.399	-15.2007
	0.39931	-15.238
	0.39961	-15.2358
	0.39992	-15.2359
	0.40022	-15.2665
	0.40053	-15.3245
	0.40083	-15.3563
	0.40114	-15.3608
	0.40144	-15.3507
	0.40175	-15.3607
	0.40206	-15.3684
	0.40236	-15.3538
	0.40267	-15.3544
	0.40297	-15.3596
	0.40328	-15.3504
	0.40358	-15.3676
	0.40389	-15.423
	0.40419	-15.4734
	0.4045	-15.496
	0.40481	-15.5387
	0.40511	-15.5886
	0.40542	-15.6685
	0.40572	-15.7135
	0.40603	-15.7032
	0.40633	-15.6704
	0.40664	-15.6387
	0.40694	-15.6171
	0.40725	-15.6074
	0.40756	-15.647
	0.40786	-15.7053
	0.40817	-15.7255
	0.40847	-15.713
	0.40878	-15.6857
	0.40908	-15.6958
	0.40939	-15.7282
	0.40969	-15.71
	0.41	-15.6999
	0.41031	-15.7021
	0.41061	-15.6643
	0.41092	-15.6426
	0.41122	-15.6367
	0.41153	-15.6485
	0.41183	-15.699
	0.41214	-15.7811
	0.41244	-15.8318
	0.41275	-15.8353
	0.41306	-15.8264
	0.41336	-15.8143
	0.41367	-15.7485
	0.41397	-15.6738
	0.41428	-15.6671
	0.41458	-15.7048
	0.41489	-15.7005
	0.4152	-15.6724
	0.4155	-15.6393
	0.41581	-15.623
	0.41611	-15.6375
	0.41642	-15.6603
	0.41672	-15.6881
	0.41703	-15.6856
	0.41733	-15.708
	0.41764	-15.7223
	0.41795	-15.7036
	0.41825	-15.6984
	0.41856	-15.6311
	0.41886	-15.6236
	0.41917	-15.6808
	0.41947	-15.7251
	0.41978	-15.7103
	0.42008	-15.6737
	0.42039	-15.647
	0.4207	-15.6467
	0.421	-15.6141
	0.42131	-15.5642
	0.42161	-15.5949
	0.42192	-15.6115
	0.42222	-15.6188
	0.42253	-15.6361
	0.42283	-15.6547
	0.42314	-15.7025
	0.42345	-15.7285
	0.42375	-15.6997
	0.42406	-15.6936
	0.42436	-15.6899
	0.42467	-15.6577
	0.42497	-15.5941
	0.42528	-15.5584
	0.42558	-15.6202
	0.42589	-15.6988
	0.4262	-15.7561
	0.4265	-15.7653
	0.42681	-15.7416
	0.42711	-15.6962
	0.42742	-15.6612
	0.42772	-15.6316
	0.42803	-15.5783
	0.42833	-15.5796
	0.42864	-15.6072
	0.42895	-15.5924
	0.42925	-15.5976
	0.42956	-15.5977
	0.42986	-15.5983
	0.43017	-15.6259
	0.43047	-15.6555
	0.43078	-15.6592
	0.43108	-15.641
	0.43139	-15.6299
	0.4317	-15.6567
	0.432	-15.6725
	0.43231	-15.6678
	0.43261	-15.6942
	0.43292	-15.7631
	0.43322	-15.794
	0.43353	-15.7997
	0.43383	-15.7606
	0.43414	-15.6588
	0.43445	-15.6097
	0.43475	-15.5835
	0.43506	-15.5737
	0.43536	-15.5583
	0.43567	-15.525
	0.43597	-15.5549
	0.43628	-15.5677
	0.43658	-15.5196
	0.43689	-15.4935
	0.4372	-15.493
	0.4375	-15.4876
	0.43781	-15.492
	0.43811	-15.4793
	0.43842	-15.4385
	0.43872	-15.3941
	0.43903	-15.3715
	0.43933	-15.3594
	0.43964	-15.3295
	0.43995	-15.2853
	0.44025	-15.2532
	0.44056	-15.2527
	0.44086	-15.2855
	0.44117	-15.2785
	0.44147	-15.2632
	0.44178	-15.2687
	0.44208	-15.3107
	0.44239	-15.381
	0.4427	-15.4406
	0.443	-15.4527
	0.44331	-15.479
	0.44361	-15.5025
	0.44392	-15.4662
	0.44422	-15.4563
	0.44453	-15.461
	0.44483	-15.5041
	0.44514	-15.5727
	0.44545	-15.6319
	0.44575	-15.6668
	0.44606	-15.6713
	0.44636	-15.6513
	0.44667	-15.6632
	0.44697	-15.6945
	0.44728	-15.7878
	0.44759	-15.8484
	0.44789	-15.8989
	0.4482	-15.9233
	0.4485	-15.8733
	0.44881	-15.8609
	0.44911	-15.896
	0.44942	-15.8935
	0.44972	-15.8677
	0.45003	-15.8073
	0.45034	-15.7488
	0.45064	-15.7125
	0.45095	-15.7195
	0.45125	-15.6995
	0.45156	-15.6854
	0.45186	-15.7187
	0.45217	-15.7333
	0.45247	-15.6689
	0.45278	-15.6129
	0.45309	-15.5754
	0.45339	-15.5419
	0.4537	-15.5084
	0.454	-15.4875
	0.45431	-15.4702
	0.45461	-15.4529
	0.45492	-15.4305
	0.45522	-15.4264
	0.45553	-15.4732
	0.45584	-15.5123
	0.45614	-15.5466
	0.45645	-15.5599
	0.45675	-15.541
	0.45706	-15.5507
	0.45736	-15.603
	0.45767	-15.6469
	0.45797	-15.6329
	0.45828	-15.6057
	0.45859	-15.5813
	0.45889	-15.5744
	0.4592	-15.6272
	0.4595	-15.6806
	0.45981	-15.6922
	0.46011	-15.7047
	0.46042	-15.721
	0.46072	-15.7283
	0.46103	-15.7371
	0.46134	-15.7306
	0.46164	-15.7007
	0.46195	-15.7161
	0.46225	-15.7382
	0.46256	-15.815
	0.46286	-15.8967
	0.46317	-15.9497
	0.46347	-15.941
	0.46378	-15.8842
	0.46409	-15.844
	0.46439	-15.8258
	0.4647	-15.8095
	0.465	-15.7878
	0.46531	-15.7675
	0.46561	-15.738
	0.46592	-15.7231
	0.46622	-15.6831
	0.46653	-15.6391
	0.46684	-15.6359
	0.46714	-15.5789
	0.46745	-15.5295
	0.46775	-15.5118
	0.46806	-15.4667
	0.46836	-15.4415
	0.46867	-15.4306
	0.46897	-15.4575
	0.46928	-15.502
	0.46959	-15.5074
	0.46989	-15.4991
	0.4702	-15.4587
	0.4705	-15.4294
	0.47081	-15.4396
	0.47111	-15.44
	0.47142	-15.4114
	0.47172	-15.3773
	0.47203	-15.3941
	0.47234	-15.4494
	0.47264	-15.4768
	0.47295	-15.4477
	0.47325	-15.4358
	0.47356	-15.4591
	0.47386	-15.4739
	0.47417	-15.5227
	0.47447	-15.5436
	0.47478	-15.5683
	0.47509	-15.587
	0.47539	-15.5987
	0.4757	-15.6307
	0.476	-15.6373
	0.47631	-15.639
	0.47661	-15.6354
	0.47692	-15.588
	0.47722	-15.5593
	0.47753	-15.5611
	0.47784	-15.5811
	0.47814	-15.6108
	0.47845	-15.5899
	0.47875	-15.595
	0.47906	-15.696
	0.47936	-15.7878
	0.47967	-15.849
	0.47997	-15.8668
	0.48028	-15.8084
	0.48059	-15.7946
	0.48089	-15.7895
	0.4812	-15.8015
	0.4815	-15.7883
	0.48181	-15.7147
	0.48211	-15.6438
	0.48242	-15.627
	0.48273	-15.6503
	0.48303	-15.6636
	0.48334	-15.6809
	0.48364	-15.6762
	0.48395	-15.6354
	0.48425	-15.5756
	0.48456	-15.566
	0.48486	-15.5001
	0.48517	-15.4313
	0.48548	-15.4048
	0.48578	-15.3599
	0.48609	-15.3694
	0.48639	-15.3895
	0.4867	-15.3935
	0.487	-15.4214
	0.48731	-15.4162
	0.48761	-15.4188
	0.48792	-15.4398
	0.48823	-15.4782
	0.48853	-15.5052
	0.48884	-15.4773
	0.48914	-15.4009
	0.48945	-15.3679
	0.48975	-15.348
	0.49006	-15.3475
	0.49036	-15.3052
	0.49067	-15.2638
	0.49098	-15.2336
	0.49128	-15.2546
	0.49159	-15.2852
	0.49189	-15.3117
	0.4922	-15.3152
	0.4925	-15.3485
	0.49281	-15.3327
	0.49311	-15.3134
	0.49342	-15.3224
	0.49373	-15.3526
	0.49403	-15.4002
	0.49434	-15.4364
	0.49464	-15.447
	0.49495	-15.4279
	0.49525	-15.3983
	0.49556	-15.4253
	0.49586	-15.4578
	0.49617	-15.5237
	0.49648	-15.578
	0.49678	-15.5569
	0.49709	-15.5381
	0.49739	-15.5475
	0.4977	-15.5492
	0.498	-15.5569
	0.49831	-15.5488
	0.49861	-15.5318
	0.49892	-15.4948
	0.49923	-15.4971
	0.49953	-15.5224
	0.49984	-15.5611
	0.50014	-15.5604
	0.50045	-15.5204
	0.50075	-15.5214
	0.50106	-15.5321
	0.50136	-15.4784
	0.50167	-15.4787
	0.50198	-15.5039
	0.50228	-15.4958
	0.50259	-15.4466
	0.50289	-15.4337
	0.5032	-15.3989
	0.5035	-15.3856
	0.50381	-15.3721
	0.50411	-15.3447
	0.50442	-15.3397
	0.50473	-15.3902
	0.50503	-15.4274
	0.50534	-15.4169
	0.50564	-15.37
	0.50595	-15.347
	0.50625	-15.3525
	0.50656	-15.3619
	0.50686	-15.3823
	0.50717	-15.3984
	0.50748	-15.3984
	0.50778	-15.3783
	0.50809	-15.3218
	0.50839	-15.28
	0.5087	-15.2519
	0.509	-15.2765
	0.50931	-15.3012
	0.50961	-15.2864
	0.50992	-15.319
	0.51023	-15.3236
	0.51053	-15.2466
	0.51084	-15.1648
	0.51114	-15.1577
	0.51145	-15.2107
	0.51175	-15.2743
	0.51206	-15.3578
	0.51236	-15.4407
	0.51267	-15.4477
	0.51298	-15.4002
	0.51328	-15.3696
	0.51359	-15.3471
	0.51389	-15.3349
	0.5142	-15.3757
	0.5145	-15.455
	0.51481	-15.5074
	0.51511	-15.5066
	0.51542	-15.4962
	0.51573	-15.5203
	0.51603	-15.5795
	0.51634	-15.6297
	0.51664	-15.6373
	0.51695	-15.646
	0.51725	-15.6637
	0.51756	-15.615
	0.51787	-15.5882
	0.51817	-15.6007
	0.51848	-15.6282
	0.51878	-15.6461
	0.51909	-15.6401
	0.51939	-15.6191
	0.5197	-15.5695
	0.52	-15.5234
	0.52031	-15.5257
	0.52062	-15.5722
	0.52092	-15.5919
	0.52123	-15.6281
	0.52153	-15.648
	0.52184	-15.6117
	0.52214	-15.5527
	0.52245	-15.5081
	0.52275	-15.4334
	0.52306	-15.3497
	0.52337	-15.2668
	0.52367	-15.2413
	0.52398	-15.2949
	0.52428	-15.348
	0.52459	-15.364
	0.52489	-15.349
	0.5252	-15.3662
	0.5255	-15.3356
	0.52581	-15.3209
	0.52612	-15.3855
	0.52642	-15.4847
	0.52673	-15.4887
	0.52703	-15.44
	0.52734	-15.4637
	0.52764	-15.4715
	0.52795	-15.4758
	0.52825	-15.5259
	0.52856	-15.566
	0.52887	-15.6048
	0.52917	-15.6118
	0.52948	-15.5856
	0.52978	-15.5619
	0.53009	-15.5637
	0.53039	-15.5731
	0.5307	-15.5537
	0.531	-15.5435
	0.53131	-15.5377
	0.53162	-15.557
	0.53192	-15.579
	0.53223	-15.5841
	0.53253	-15.5912
	0.53284	-15.6131
	0.53314	-15.632
	0.53345	-15.6632
	0.53375	-15.7328
	0.53406	-15.7792
	0.53437	-15.7957
	0.53467	-15.8481
	0.53498	-15.8779
	0.53528	-15.8317
	0.53559	-15.7793
	0.53589	-15.7593
	0.5362	-15.7417
	0.5365	-15.7008
	0.53681	-15.6637
	0.53712	-15.628
	0.53742	-15.5559
	0.53773	-15.4484
	0.53803	-15.3287
	0.53834	-15.2398
	0.53864	-15.1973
	0.53895	-15.1747
	0.53925	-15.1192
	0.53956	-15.148
	0.53987	-15.1992
	0.54017	-15.1588
	0.54048	-15.1081
	0.54078	-15.0579
	0.54109	-15.0252
	0.54139	-15.0111
	0.5417	-15.0356
	0.542	-15.0595
	0.54231	-15.0384
	0.54262	-15.0576
	0.54292	-15.148
	0.54323	-15.1758
	0.54353	-15.1635
	0.54384	-15.1774
	0.54414	-15.1798
	0.54445	-15.2179
	0.54475	-15.2298
	0.54506	-15.2072
	0.54537	-15.177
	0.54567	-15.2082
	0.54598	-15.2484
	0.54628	-15.2471
	0.54659	-15.2401
	0.54689	-15.284
	0.5472	-15.3216
	0.5475	-15.3633
	0.54781	-15.3982
	0.54812	-15.3975
	0.54842	-15.4237
	0.54873	-15.4735
	0.54903	-15.4829
	0.54934	-15.5069
	0.54964	-15.5427
	0.54995	-15.5786
	0.55026	-15.6768
	0.55056	-15.7405
	0.55087	-15.7558
	0.55117	-15.7369
	0.55148	-15.6937
	0.55178	-15.6653
	0.55209	-15.6673
	0.55239	-15.6722
	0.5527	-15.6232
	0.55301	-15.6467
	0.55331	-15.6969
	0.55362	-15.7363
	0.55392	-15.7463
	0.55423	-15.6894
	0.55453	-15.6445
	0.55484	-15.5835
	0.55514	-15.4845
	0.55545	-15.4126
	0.55576	-15.3935
	0.55606	-15.3376
	0.55637	-15.2618
	0.55667	-15.2098
	0.55698	-15.1499
	0.55728	-15.0996
	0.55759	-15.0476
	0.55789	-15.0214
	0.5582	-14.9998
	0.55851	-14.9894
	0.55881	-15.0047
	0.55912	-14.9982
	0.55942	-14.9738
	0.55973	-14.9466
	0.56003	-14.9309
	0.56034	-14.9858
	0.56064	-15.0609
	0.56095	-15.1163
	0.56126	-15.1837
	0.56156	-15.1909
	0.56187	-15.1651
	0.56217	-15.2164
	0.56248	-15.2289
	0.56278	-15.2615
	0.56309	-15.3103
	0.56339	-15.335
	0.5637	-15.3793
	0.56401	-15.3745
	0.56431	-15.3608
	0.56462	-15.4233
	0.56492	-15.5167
	0.56523	-15.5646
	0.56553	-15.5679
	0.56584	-15.5549
	0.56614	-15.5607
	0.56645	-15.6372
	0.56676	-15.7223
	0.56706	-15.8206
	0.56737	-15.8768
	0.56767	-15.8761
	0.56798	-15.9094
	0.56828	-15.9439
	0.56859	-15.9931
	0.56889	-16.0647
	0.5692	-16.0951
	0.56951	-16.1096
	0.56981	-16.0471
	0.57012	-15.9533
	0.57042	-15.9387
	0.57073	-15.9726
	0.57103	-15.9664
	0.57134	-15.9241
	0.57164	-15.8837
	0.57195	-15.826
	0.57226	-15.783
	0.57256	-15.7211
	0.57287	-15.6653
	0.57317	-15.6323
	0.57348	-15.597
	0.57378	-15.5566
	0.57409	-15.5327
	0.57439	-15.5368
	0.5747	-15.5313
	0.57501	-15.502
	0.57531	-15.4775
	0.57562	-15.4354
	0.57592	-15.3826
	0.57623	-15.3247
	0.57653	-15.3185
	0.57684	-15.3321
	0.57714	-15.3064
	0.57745	-15.2864
	0.57776	-15.2015
	0.57806	-15.1641
	0.57837	-15.1714
	0.57867	-15.2061
	0.57898	-15.2609
	0.57928	-15.2883
	0.57959	-15.3204
	0.57989	-15.3525
	0.5802	-15.3789
	0.58051	-15.3912
	0.58081	-15.3948
	0.58112	-15.4483
	0.58142	-15.5013
	0.58173	-15.5294
	0.58203	-15.5613
	0.58234	-15.5852
	0.58264	-15.5829
	0.58295	-15.5975
	0.58326	-15.6376
	0.58356	-15.6106
	0.58387	-15.6243
	0.58417	-15.746
	0.58448	-15.8296
	0.58478	-15.7869
	0.58509	-15.7454
	0.5854	-15.7511
	0.5857	-15.802
	0.58601	-15.8474
	0.58631	-15.9097
	0.58662	-15.974
	0.58692	-15.971
	0.58723	-15.9679
	0.58753	-15.9375
	0.58784	-15.9258
	0.58815	-15.9103
	0.58845	-15.8689
	0.58876	-15.8706
	0.58906	-15.852
	0.58937	-15.7767
	0.58967	-15.7492
	0.58998	-15.7507
	0.59028	-15.7445
	0.59059	-15.711
	0.5909	-15.6777
	0.5912	-15.6776
	0.59151	-15.665
	0.59181	-15.6421
[truncated: 37,335 more rows]

## Sheet: Fig. 3e
Fig.3e	FeSA@ FibBLG		FeSA@ BLG		FeNP@ FibBLG
	Nanozyme (mg)	Nanozyme activity units (U)	Nanozyme (mg)	Nanozyme activity units (U)	Nanozyme (mg)	Nanozyme activity units (U)
Nanozyme activity units (U)	0	0	0	0	0	0
	0.005	0.0305	0.01	0.0251	0.02	0.002
	0.01	0.0559	0.02	0.0412	0.04	0.0037
	0.015	0.0954	0.03	0.0703	0.07	0.006
	0.02	0.1338	0.05	0.1255	0.1	0.0076
	0.03	0.1597	0.07	0.1707	0.15	0.0161
	0.05	0.2925	0.1	0.227	0.2	0.0185
Fitting Summary	Intercept		Slope		Statistics
	Value	Standard Error	Value	Standard Error	Adj. R-Square
FeSA@ FibBLG	0.00295	0.00626	5.74712	0.25689	0.98813
FeSA@ BLG	0.00102	0.00375	2.33105	0.07245	0.99423
FeNP@ BLG	-0.000275661	0.000735289	0.09626	0.0069	0.96991

## Sheet: Fig. 3f
Fig.3d	Acetaldehyde concentration (μM)	FeSA@ FibBLG		FeSA@ BLG		FeNP@ FibBLG
		Nanozyme (mg)	Nanozyme activity units (U)	Nanozyme (mg)	Nanozyme activity units (U)	Nanozyme (mg)	Nanozyme activity units (U)
Typical Michaelis-Menten curves of nanozymes under different acetaldehyde concentaions	100	0.0075	0.0028	0.001	0.0001	0.0002	0.0001
	200	0.0131	0.0042	0.0019	0.0002	0.0003	0.0001
	300	0.019	0.0056	0.0031	0.0003	0.0004	0.0001
	400	0.0251	0.0028	0.0038	0.0004	0.0006	0.0001
	500	0.0284	0.0035	0.0047	0.0005	0.0007	0.0001
	750	0.0371	0.0042	0.0071	0.0007	0.0011	0.0002
	1000	0.0482	0.0063	0.0087	0.0009	0.0014	0.0003
	1250	0.0562	0.0056	0.0111	0.0011	0.0017	0.0004
	1500	0.0658	0.0042	0.0132	0.0013	0.0021	0.0004
	2000	0.0734	0.0049	0.0161	0.0016	0.0026	0.0006
Fitting Summary	Vmax		Km		EC10		EC20		EC50		EC80		EC90		Statistics
	Value	Standard Error	Value	Standard Error	Value	Standard Error	Value	Standard Error	Value	Standard Error	Value	Standard Error	Value	Standard Error	Reduced Chi-Sqr	Adj. R-Square
FeSA@ FibBLG	0.1588	0.01066	2267.59	235.61	251.954	26.1789	566.897	58.9025	2267.59	235.61	9070.36	942.439	20408.3	2120.49	2.01586e-06	0.99608
FeSA@ BLG	0.08038	0.01115	7882.46	1289.15	875.828	143.239	1970.61	322.288	7882.46	1289.15	31529.8	5156.61	70942.1	11602.4	4.27823e-08	0.99835
FeNP@ BLG	0.01914	0.00472	12592.2	3464.13	1399.13	384.903	3148.05	866.033	12592.2	3464.13	50368.8	13856.5	113330	31177.2	1.43551e-09	0.99786

## Sheet: inset Fig. 3f
inset Fig.3f	1H chemical shift (ppm)	Intensity (a.u.)
1H NMR spectrum of reaction products of acetaldehyde oxidation	0.000236571	-18.7323
	0.000542136	-18.665
	0.000847702	-18.5495
	0.00115	-18.6002
	0.00146	-18.68
	0.00176	-18.6766
	0.00207	-18.6363
	0.00238	-18.6867
	0.00268	-18.6806
	0.00299	-18.571
	0.00329	-18.5004
	0.0036	-18.6077
	0.0039	-18.7455
	0.00421	-18.802
	0.00451	-18.8231
	0.00482	-18.8945
	0.00513	-19.0079
	0.00543	-19.0854
	0.00574	-19.0388
	0.00604	-18.9755
	0.00635	-18.968
	0.00665	-18.922
	0.00696	-18.8026
	0.00726	-18.7822
	0.00757	-18.8658
	0.00788	-18.8523
	0.00818	-18.7235
	0.00849	-18.6801
	0.00879	-18.7158
	0.0091	-18.7685
	0.0094	-18.7894
	0.00971	-18.78
	0.01001	-18.712
	0.01032	-18.737
	0.01063	-18.806
	0.01093	-18.9052
	0.01124	-18.9755
	0.01154	-19.0165
	0.01185	-18.9956
	0.01215	-18.8522
	0.01246	-18.7401
	0.01276	-18.7043
	0.01307	-18.6569
	0.01338	-18.5302
	0.01368	-18.4677
	0.01399	-18.5401
	0.01429	-18.6227
	0.0146	-18.6856
	0.0149	-18.7183
	0.01521	-18.7121
	0.01551	-18.783
	0.01582	-18.8362
	0.01613	-18.8758
	0.01643	-18.9318
	0.01674	-18.9068
	0.01704	-18.8862
	0.01735	-18.8856
	0.01765	-18.924
	0.01796	-18.9044
	0.01826	-18.9024
	0.01857	-18.8509
	0.01888	-18.7852
	0.01918	-18.7539
	0.01949	-18.7665
	0.01979	-18.7771
	0.0201	-18.7515
	0.0204	-18.7895
	0.02071	-18.8877
	0.02102	-18.9489
	0.02132	-18.8365
	0.02163	-18.7605
	0.02193	-18.7305
	0.02224	-18.7575
	0.02254	-18.7876
	0.02285	-18.7955
	0.02315	-18.7319
	0.02346	-18.7138
	0.02377	-18.6918
	0.02407	-18.6227
	0.02438	-18.5414
	0.02468	-18.5167
	0.02499	-18.4685
	0.02529	-18.4164
	0.0256	-18.4538
	0.0259	-18.5146
	0.02621	-18.4886
	0.02652	-18.363
	0.02682	-18.3339
	0.02713	-18.3916
	0.02743	-18.3521
	0.02774	-18.3434
	0.02804	-18.4222
	0.02835	-18.4524
	0.02865	-18.3986
	0.02896	-18.3457
	0.02927	-18.3895
	0.02957	-18.4341
	0.02988	-18.4861
	0.03018	-18.4479
	0.03049	-18.3898
	0.03079	-18.3851
	0.0311	-18.3206
	0.0314	-18.2801
	0.03171	-18.2649
	0.03202	-18.3741
	0.03232	-18.4329
	0.03263	-18.3649
	0.03293	-18.2372
	0.03324	-18.1709
	0.03354	-18.2086
	0.03385	-18.2049
	0.03415	-18.1057
	0.03446	-17.9246
	0.03477	-17.7456
	0.03507	-17.5879
	0.03538	-17.524
	0.03568	-17.4337
	0.03599	-17.4033
	0.03629	-17.4223
	0.0366	-17.2934
	0.0369	-17.1351
	0.03721	-17.0931
	0.03752	-17.0558
	0.03782	-17.0038
	0.03813	-16.9304
	0.03843	-16.8695
	0.03874	-16.7987
	0.03904	-16.6737
	0.03935	-16.5941
	0.03965	-16.5347
	0.03996	-16.3594
	0.04027	-16.2931
	0.04057	-16.3394
	0.04088	-16.3815
	0.04118	-16.4201
	0.04149	-16.503
	0.04179	-16.6326
	0.0421	-16.7214
	0.0424	-16.8271
	0.04271	-16.8735
	0.04302	-16.9637
	0.04332	-17.0734
	0.04363	-17.0896
	0.04393	-17.1602
	0.04424	-17.2888
	0.04454	-17.4916
	0.04485	-17.6859
	0.04515	-17.719
	0.04546	-17.7767
	0.04577	-17.8177
	0.04607	-17.8091
	0.04638	-17.9627
	0.04668	-18.1625
	0.04699	-18.2751
	0.04729	-18.3694
	0.0476	-18.3564
	0.0479	-18.3147
	0.04821	-18.3011
	0.04852	-18.2353
	0.04882	-18.1519
	0.04913	-18.179
	0.04943	-18.2346
	0.04974	-18.2176
	0.05004	-18.3114
	0.05035	-18.5159
	0.05065	-18.5632
	0.05096	-18.4728
	0.05127	-18.386
	0.05157	-18.3098
	0.05188	-18.2801
	0.05218	-18.249
	0.05249	-18.3038
	0.05279	-18.4002
	0.0531	-18.4416
	0.05341	-18.4891
	0.05371	-18.5041
	0.05402	-18.5199
	0.05432	-18.546
	0.05463	-18.5023
	0.05493	-18.4701
	0.05524	-18.4408
	0.05554	-18.4583
	0.05585	-18.4601
	0.05616	-18.456
	0.05646	-18.4461
	0.05677	-18.4069
	0.05707	-18.4457
	0.05738	-18.4952
	0.05768	-18.5261
	0.05799	-18.5588
	0.05829	-18.6073
	0.0586	-18.6679
	0.05891	-18.6624
	0.05921	-18.6425
	0.05952	-18.7469
	0.05982	-18.7219
	0.06013	-18.7008
	0.06043	-18.7865
	0.06074	-18.7873
	0.06104	-18.7536
	0.06135	-18.6603
	0.06166	-18.5907
	0.06196	-18.596
	0.06227	-18.6339
	0.06257	-18.6669
	0.06288	-18.731
	0.06318	-18.8261
	0.06349	-18.9068
	0.06379	-18.8953
	0.0641	-18.833
	0.06441	-18.7578
	0.06471	-18.7199
	0.06502	-18.6764
	0.06532	-18.6248
	0.06563	-18.6189
	0.06593	-18.6558
	0.06624	-18.7376
	0.06654	-18.7587
	0.06685	-18.7103
	0.06716	-18.7253
	0.06746	-18.8042
	0.06777	-18.8861
	0.06807	-18.9055
	0.06838	-18.8623
	0.06868	-18.8682
	0.06899	-18.8938
	0.06929	-18.9015
	0.0696	-18.8264
	0.06991	-18.7444
	0.07021	-18.7486
	0.07052	-18.7635
	0.07082	-18.7825
	0.07113	-18.7857
	0.07143	-18.8131
	0.07174	-18.8968
	0.07204	-18.9593
	0.07235	-18.9958
	0.07266	-18.9343
	0.07296	-18.9165
	0.07327	-18.948
	0.07357	-18.8687
	0.07388	-18.8699
	0.07418	-18.9444
	0.07449	-18.9548
	0.07479	-18.9939
	0.0751	-19.0852
	0.07541	-19.0469
	0.07571	-19.0068
	0.07602	-19.0746
	0.07632	-19.107
	0.07663	-19.0545
	0.07693	-19.0264
	0.07724	-19.0005
	0.07754	-18.8969
	0.07785	-18.9322
	0.07816	-18.935
	0.07846	-18.9876
	0.07877	-19.0349
	0.07907	-19.0248
	0.07938	-19.0105
	0.07968	-18.9385
	0.07999	-18.9394
	0.08029	-18.9237
	0.0806	-18.8728
	0.08091	-18.8423
	0.08121	-18.7884
	0.08152	-18.7271
	0.08182	-18.6525
	0.08213	-18.6241
	0.08243	-18.6252
	0.08274	-18.6507
	0.08304	-18.7317
	0.08335	-18.78
	0.08366	-18.7088
	0.08396	-18.6771
	0.08427	-18.6588
	0.08457	-18.652
	0.08488	-18.6464
	0.08518	-18.5886
	0.08549	-18.5456
	0.08579	-18.4769
	0.0861	-18.5068
	0.08641	-18.5584
	0.08671	-18.5729
	0.08702	-18.5291
	0.08732	-18.491
	0.08763	-18.5129
	0.08793	-18.5469
	0.08824	-18.6234
	0.08855	-18.6529
	0.08885	-18.628
	0.08916	-18.6417
	0.08946	-18.5948
	0.08977	-18.5492
	0.09007	-18.5085
	0.09038	-18.4647
	0.09068	-18.5341
	0.09099	-18.571
	0.0913	-18.4689
	0.0916	-18.4251
	0.09191	-18.5228
	0.09221	-18.6243
	0.09252	-18.6799
	0.09282	-18.7248
	0.09313	-18.8074
	0.09343	-18.7746
	0.09374	-18.756
	0.09405	-18.7288
	0.09435	-18.665
	0.09466	-18.6759
	0.09496	-18.7221
	0.09527	-18.6351
	0.09557	-18.4824
	0.09588	-18.488
	0.09618	-18.4974
	0.09649	-18.4824
	0.0968	-18.6596
	0.0971	-18.81
	0.09741	-18.807
	0.09771	-18.737
	0.09802	-18.7651
	0.09832	-18.8099
	0.09863	-18.7814
	0.09893	-18.6898
	0.09924	-18.5985
	0.09955	-18.6081
	0.09985	-18.5785
	0.10016	-18.5121
	0.10046	-18.5349
	0.10077	-18.5388
	0.10107	-18.5534
	0.10138	-18.6295
	0.10168	-18.6485
	0.10199	-18.5842
	0.1023	-18.5267
	0.1026	-18.5711
	0.10291	-18.5555
	0.10321	-18.5587
	0.10352	-18.5363
	0.10382	-18.5369
	0.10413	-18.6024
	0.10443	-18.6191
	0.10474	-18.5863
	0.10505	-18.6517
	0.10535	-18.6773
	0.10566	-18.6478
	0.10596	-18.5968
	0.10627	-18.5934
	0.10657	-18.5487
	0.10688	-18.5215
	0.10719	-18.5645
	0.10749	-18.5601
	0.1078	-18.6348
	0.1081	-18.7671
	0.10841	-18.7813
	0.10871	-18.8073
	0.10902	-18.8745
	0.10932	-18.7916
	0.10963	-18.7241
	0.10994	-18.7479
	0.11024	-18.8229
	0.11055	-18.8467
	0.11085	-18.8071
	0.11116	-18.7234
	0.11146	-18.7625
	0.11177	-18.8893
	0.11207	-18.9811
	0.11238	-19.0552
	0.11269	-19.066
	0.11299	-19.0673
	0.1133	-19.0418
	0.1136	-18.9195
	0.11391	-18.9253
	0.11421	-18.9657
	0.11452	-18.9052
	0.11482	-18.8722
	0.11513	-18.8548
	0.11544	-18.9271
	0.11574	-18.9898
	0.11605	-18.9591
	0.11635	-19.0797
	0.11666	-19.2211
	0.11696	-19.2
	0.11727	-19.0747
	0.11757	-18.9841
	0.11788	-18.911
	0.11819	-18.9135
	0.11849	-18.9281
	0.1188	-18.9551
	0.1191	-18.9911
	0.11941	-19.029
	0.11971	-18.9886
	0.12002	-18.9025
	0.12032	-18.853
	0.12063	-18.9107
	0.12094	-18.8421
	0.12124	-18.7682
	0.12155	-18.8296
	0.12185	-18.8367
	0.12216	-18.8511
	0.12246	-18.9567
	0.12277	-19.0312
	0.12307	-18.9607
	0.12338	-18.9154
	0.12369	-18.8168
	0.12399	-18.7837
	0.1243	-18.8952
	0.1246	-18.8999
	0.12491	-18.7985
	0.12521	-18.7331
	0.12552	-18.6855
	0.12582	-18.6199
	0.12613	-18.6272
	0.12644	-18.7747
	0.12674	-18.9079
	0.12705	-18.8998
	0.12735	-18.8069
	0.12766	-18.7259
	0.12796	-18.7369
	0.12827	-18.7105
	0.12857	-18.6118
	0.12888	-18.5512
	0.12919	-18.5315
	0.12949	-18.5705
	0.1298	-18.7633
	0.1301	-18.871
	0.13041	-18.8843
	0.13071	-18.8582
	0.13102	-18.8411
	0.13132	-18.839
	0.13163	-18.858
	0.13194	-18.9271
	0.13224	-19.0521
	0.13255	-19.1186
	0.13285	-19.0318
	0.13316	-18.9802
	0.13346	-19.01
	0.13377	-18.9595
	0.13407	-18.9166
	0.13438	-19.011
	0.13469	-19.0158
	0.13499	-18.8897
	0.1353	-18.935
	0.1356	-19.0373
	0.13591	-19.0635
	0.13621	-19.0611
	0.13652	-19.0616
	0.13682	-19.0523
	0.13713	-19.007
	0.13744	-18.9587
	0.13774	-18.9775
	0.13805	-19.0839
	0.13835	-19.1655
	0.13866	-19.159
	0.13896	-19.1292
	0.13927	-19.1088
	0.13957	-19.0672
	0.13988	-19.0596
	0.14019	-19.0555
	0.14049	-19.0611
	0.1408	-19.0124
	0.1411	-18.9371
	0.14141	-18.829
	0.14171	-18.6818
	0.14202	-18.7226
	0.14233	-18.826
	0.14263	-18.8397
	0.14294	-18.8267
	0.14324	-18.7623
	0.14355	-18.7469
	0.14385	-18.739
	0.14416	-18.6732
	0.14446	-18.6979
	0.14477	-18.7891
	0.14508	-18.731
	0.14538	-18.6942
	0.14569	-18.6728
	0.14599	-18.6687
	0.1463	-18.63
	0.1466	-18.5492
	0.14691	-18.4121
	0.14721	-18.3048
	0.14752	-18.2618
	0.14783	-18.3039
	0.14813	-18.3238
	0.14844	-18.2848
	0.14874	-18.361
	0.14905	-18.5297
	0.14935	-18.545
	0.14966	-18.3939
	0.14996	-18.322
	0.15027	-18.4344
	0.15058	-18.4456
	0.15088	-18.4252
	0.15119	-18.4015
	0.15149	-18.3724
	0.1518	-18.2832
	0.1521	-18.1726
	0.15241	-18.1863
	0.15271	-18.2871
	0.15302	-18.4137
	0.15333	-18.4995
	0.15363	-18.4692
	0.15394	-18.4279
	0.15424	-18.4012
	0.15455	-18.3123
	0.15485	-18.2637
	0.15516	-18.3371
	0.15546	-18.4581
	0.15577	-18.477
	0.15608	-18.5404
	0.15638	-18.6958
	0.15669	-18.75
	0.15699	-18.7216
	0.1573	-18.7489
	0.1576	-18.6909
	0.15791	-18.6446
	0.15821	-18.6415
	0.15852	-18.6631
	0.15883	-18.6876
	0.15913	-18.6543
	0.15944	-18.5775
	0.15974	-18.5169
	0.16005	-18.4787
	0.16035	-18.4624
	0.16066	-18.5379
	0.16096	-18.7362
	0.16127	-18.8225
	0.16158	-18.8507
	0.16188	-18.8711
	0.16219	-18.807
	0.16249	-18.7841
	0.1628	-18.8497
	0.1631	-18.9275
	0.16341	-18.8615
	0.16371	-18.7057
	0.16402	-18.6331
	0.16433	-18.7196
	0.16463	-18.8556
	0.16494	-18.866
	0.16524	-18.7933
	0.16555	-18.8729
	0.16585	-18.8703
	0.16616	-18.8502
	0.16646	-18.9703
	0.16677	-18.9746
	0.16708	-18.9414
	0.16738	-18.8585
	0.16769	-18.7902
	0.16799	-18.7686
	0.1683	-18.7241
	0.1686	-18.733
	0.16891	-18.741
	0.16921	-18.7572
	0.16952	-18.7977
	0.16983	-18.7849
	0.17013	-18.7711
	0.17044	-18.8357
	0.17074	-18.849
	0.17105	-18.8099
	0.17135	-18.7524
	0.17166	-18.667
	0.17196	-18.5837
	0.17227	-18.5525
	0.17258	-18.4912
	0.17288	-18.4515
	0.17319	-18.4542
	0.17349	-18.5086
	0.1738	-18.5639
	0.1741	-18.581
	0.17441	-18.4803
	0.17471	-18.423
	0.17502	-18.5234
	0.17533	-18.6006
	0.17563	-18.619
	0.17594	-18.6083
	0.17624	-18.6402
	0.17655	-18.6277
	0.17685	-18.576
	0.17716	-18.4992
	0.17747	-18.4647
	0.17777	-18.4052
	0.17808	-18.4018
	0.17838	-18.463
	0.17869	-18.4619
	0.17899	-18.5295
	0.1793	-18.5839
	0.1796	-18.6213
	0.17991	-18.7898
	0.18022	-18.8731
	0.18052	-18.827
	0.18083	-18.751
	0.18113	-18.8545
	0.18144	-18.9481
	0.18174	-18.8283
	0.18205	-18.7378
	0.18235	-18.8148
	0.18266	-18.9178
	0.18297	-18.9326
	0.18327	-18.8909
	0.18358	-18.8805
	0.18388	-18.8342
	0.18419	-18.8051
	0.18449	-18.8501
	0.1848	-18.853
	0.1851	-18.7794
	0.18541	-18.7554
	0.18572	-18.7329
	0.18602	-18.8231
	0.18633	-18.8695
	0.18663	-18.868
	0.18694	-18.9521
	0.18724	-19.0049
	0.18755	-18.9278
	0.18785	-18.9088
	0.18816	-18.9527
	0.18847	-18.9692
	0.18877	-19.0186
	0.18908	-19.0685
	0.18938	-19.116
	0.18969	-19.1116
	0.18999	-19.1365
	0.1903	-19.1377
	0.1906	-19.1587
	0.19091	-19.2354
	0.19122	-19.2765
	0.19152	-19.2816
	0.19183	-19.2257
	0.19213	-19.1462
	0.19244	-19.2292
	0.19274	-19.4756
	0.19305	-19.6265
	0.19335	-19.5863
	0.19366	-19.4885
	0.19397	-19.5238
	0.19427	-19.5247
	0.19458	-19.4724
	0.19488	-19.4125
	0.19519	-19.3706
	0.19549	-19.473
	0.1958	-19.5441
	0.1961	-19.4637
	0.19641	-19.3198
	0.19672	-19.2385
	0.19702	-19.2226
	0.19733	-19.2292
	0.19763	-19.2427
	0.19794	-19.1483
	0.19824	-19.0795
	0.19855	-19.042
	0.19885	-18.982
	0.19916	-18.8938
	0.19947	-18.8285
	0.19977	-18.8294
	0.20008	-18.7716
	0.20038	-18.7248
	0.20069	-18.708
	0.20099	-18.7754
	0.2013	-18.8759
	0.2016	-18.9085
	0.20191	-18.8032
	0.20222	-18.7129
	0.20252	-18.6972
	0.20283	-18.7131
	0.20313	-18.7443
	0.20344	-18.7608
	0.20374	-18.8379
	0.20405	-18.747
	0.20435	-18.5552
	0.20466	-18.4101
	0.20497	-18.3803
	0.20527	-18.383
	0.20558	-18.4011
	0.20588	-18.5226
	0.20619	-18.7011
	0.20649	-18.7305
	0.2068	-18.6785
	0.2071	-18.6088
	0.20741	-18.5955
	0.20772	-18.6621
	0.20802	-18.6919
	0.20833	-18.7593
	0.20863	-18.7653
	0.20894	-18.7231
	0.20924	-18.7846
	0.20955	-18.9326
	0.20986	-18.9683
	0.21016	-18.8818
	0.21047	-18.818
	0.21077	-18.902
	0.21108	-18.92
	0.21138	-18.8368
	0.21169	-18.8261
	0.21199	-18.8334
	0.2123	-18.9119
	0.21261	-19.0299
	0.21291	-19.0592
	0.21322	-19.0084
	0.21352	-19.0008
	0.21383	-18.8858
	0.21413	-18.7915
	0.21444	-18.8275
	0.21474	-18.905
	0.21505	-18.8877
	0.21536	-18.8636
	0.21566	-18.9218
	0.21597	-18.9717
	0.21627	-18.9303
	0.21658	-18.9303
	0.21688	-18.8944
	0.21719	-18.7681
	0.21749	-18.6983
	0.2178	-18.6919
	0.21811	-18.5717
	0.21841	-18.5835
	0.21872	-18.6667
	0.21902	-18.6598
	0.21933	-18.6312
	0.21963	-18.5889
	0.21994	-18.4745
	0.22024	-18.4269
	0.22055	-18.445
	0.22086	-18.4368
	0.22116	-18.4153
	0.22147	-18.4008
	0.22177	-18.4481
	0.22208	-18.5326
	0.22238	-18.6097
	0.22269	-18.6066
	0.22299	-18.6511
	0.2233	-18.6277
	0.22361	-18.5043
	0.22391	-18.4757
	0.22422	-18.5835
	0.22452	-18.6218
	0.22483	-18.5399
	0.22513	-18.5908
	0.22544	-18.6971
	0.22574	-18.6731
	0.22605	-18.5754
	0.22636	-18.5894
	0.22666	-18.6879
	0.22697	-18.7611
	0.22727	-18.8439
	0.22758	-18.9032
	0.22788	-18.9403
	0.22819	-19.0643
	0.22849	-19.1237
	0.2288	-19.113
	0.22911	-19.1346
	0.22941	-19.1719
	0.22972	-19.2491
	0.23002	-19.2923
	0.23033	-19.3467
	0.23063	-19.412
	0.23094	-19.4075
	0.23124	-19.4701
	0.23155	-19.5071
	0.23186	-19.4825
	0.23216	-19.5016
	0.23247	-19.4805
	0.23277	-19.4087
	0.23308	-19.346
	0.23338	-19.3716
	0.23369	-19.3757
	0.23399	-19.4291
	0.2343	-19.532
	0.23461	-19.5313
	0.23491	-19.4554
	0.23522	-19.5366
	0.23552	-19.6815
	0.23583	-19.7127
	0.23613	-19.6776
	0.23644	-19.6144
	0.23674	-19.521
	0.23705	-19.5539
	0.23736	-19.5919
	0.23766	-19.5372
	0.23797	-19.5839
	0.23827	-19.6888
	0.23858	-19.7383
	0.23888	-19.7558
	0.23919	-19.7805
	0.23949	-19.8061
	0.2398	-19.8045
	0.24011	-19.7848
	0.24041	-19.7581
	0.24072	-19.6914
	0.24102	-19.6684
	0.24133	-19.6043
	0.24163	-19.5513
	0.24194	-19.5481
	0.24224	-19.5359
	0.24255	-19.4865
	0.24286	-19.4492
	0.24316	-19.4623
	0.24347	-19.5315
	0.24377	-19.6297
	0.24408	-19.6244
	0.24438	-19.6105
	0.24469	-19.4856
	0.245	-19.3844
	0.2453	-19.4126
	0.24561	-19.4413
	0.24591	-19.5694
	0.24622	-19.6853
	0.24652	-19.6499
	0.24683	-19.4596
	0.24713	-19.3121
	0.24744	-19.2962
	0.24775	-19.297
	0.24805	-19.2418
	0.24836	-19.2098
	0.24866	-19.1797
	0.24897	-19.1528
	0.24927	-19.1465
	0.24958	-19.077
	0.24988	-19.0647
	0.25019	-19.0554
	0.2505	-18.9828
	0.2508	-18.9414
	0.25111	-18.9439
	0.25141	-18.9744
	0.25172	-19.0281
	0.25202	-19.0476
	0.25233	-19.0962
	0.25263	-19.114
	0.25294	-19.0992
	0.25325	-19.2109
	0.25355	-19.2648
	0.25386	-19.2307
	0.25416	-19.1697
	0.25447	-19.1356
	0.25477	-19.2446
	0.25508	-19.3609
	0.25538	-19.3459
	0.25569	-19.3452
	0.256	-19.4482
	0.2563	-19.4398
	0.25661	-19.4469
	0.25691	-19.4162
	0.25722	-19.4577
	0.25752	-19.564
	0.25783	-19.5809
	0.25813	-19.5557
	0.25844	-19.5836
	0.25875	-19.6351
	0.25905	-19.5924
	0.25936	-19.4711
	0.25966	-19.4122
	0.25997	-19.4938
	0.26027	-19.594
	0.26058	-19.5804
	0.26088	-19.5071
	0.26119	-19.5428
	0.2615	-19.6091
	0.2618	-19.6421
	0.26211	-19.7179
	0.26241	-19.75
	0.26272	-19.612
	0.26302	-19.4674
	0.26333	-19.4261
	0.26363	-19.3928
	0.26394	-19.2854
	0.26425	-19.3048
	0.26455	-19.4075
	0.26486	-19.4491
	0.26516	-19.4223
	0.26547	-19.346
	0.26577	-19.3911
	0.26608	-19.5369
	0.26638	-19.582
	0.26669	-19.5673
	0.267	-19.5559
	0.2673	-19.6128
	0.26761	-19.627
	0.26791	-19.6318
	0.26822	-19.6746
	0.26852	-19.5621
	0.26883	-19.4026
	0.26913	-19.4132
	0.26944	-19.4344
	0.26975	-19.4001
	0.27005	-19.32
	0.27036	-19.329
	0.27066	-19.4126
	0.27097	-19.4437
	0.27127	-19.3722
	0.27158	-19.2229
	0.27188	-19.0768
	0.27219	-19.0274
	0.2725	-19.0501
	0.2728	-19.024
	0.27311	-19.1049
	0.27341	-19.1318
	0.27372	-19.185
	0.27402	-19.2399
	0.27433	-19.2178
	0.27463	-19.1982
	0.27494	-19.228
	0.27525	-19.287
	0.27555	-19.2593
	0.27586	-19.2217
	0.27616	-19.2481
	0.27647	-19.3095
	0.27677	-19.3254
	0.27708	-19.267
	0.27739	-19.221
	0.27769	-19.2035
	0.278	-19.1824
	0.2783	-19.2097
	0.27861	-19.2569
	0.27891	-19.2305
	0.27922	-19.2667
	0.27952	-19.3631
	0.27983	-19.4222
	0.28014	-19.4263
	0.28044	-19.3923
	0.28075	-19.4266
	0.28105	-19.5122
	0.28136	-19.4999
	0.28166	-19.4234
	0.28197	-19.3494
	0.28227	-19.3147
	0.28258	-19.2302
	0.28289	-19.2041
	0.28319	-19.2293
	0.2835	-19.1569
	0.2838	-19.031
	0.28411	-19.1164
	0.28441	-19.2898
	0.28472	-19.3505
	0.28502	-19.3436
	0.28533	-19.35
	0.28564	-19.3768
	0.28594	-19.4089
	0.28625	-19.351
	0.28655	-19.2853
	0.28686	-19.3075
	0.28716	-19.3655
	0.28747	-19.2975
	0.28777	-19.2014
	0.28808	-19.1576
	0.28839	-19.0889
	0.28869	-19.0048
	0.289	-18.9713
	0.2893	-18.9741
	0.28961	-18.9403
	0.28991	-18.9125
	0.29022	-18.9276
	0.29052	-18.9595
	0.29083	-18.9701
	0.29114	-18.9762
	0.29144	-18.9837
	0.29175	-18.9962
	0.29205	-19.0725
	0.29236	-19.0962
	0.29266	-19.0822
	0.29297	-19.0562
	0.29327	-18.983
	0.29358	-18.9439
	0.29389	-18.9267
	0.29419	-18.9474
	0.2945	-18.9501
	0.2948	-18.9278
	0.29511	-18.9866
	0.29541	-19.093
	0.29572	-19.1643
	0.29602	-19.1306
	0.29633	-18.9951
	0.29664	-18.9044
	0.29694	-18.9361
	0.29725	-18.9897
	0.29755	-19.0639
	0.29786	-19.1572
	0.29816	-19.2057
	0.29847	-19.1439
	0.29877	-19.1756
	0.29908	-19.3073
	0.29939	-19.3557
	0.29969	-19.3622
	0.3	-19.4353
	0.3003	-19.5195
	0.30061	-19.5137
	0.30091	-19.4174
	0.30122	-19.3656
	0.30152	-19.3993
	0.30183	-19.4472
	0.30214	-19.5054
	0.30244	-19.5277
	0.30275	-19.5121
	0.30305	-19.4986
	0.30336	-19.5234
	0.30366	-19.4921
	0.30397	-19.4504
	0.30427	-19.4868
	0.30458	-19.5592
	0.30489	-19.5598
	0.30519	-19.5312
	0.3055	-19.4843
	0.3058	-19.4171
	0.30611	-19.4187
	0.30641	-19.4477
	0.30672	-19.5438
	0.30702	-19.5338
	0.30733	-19.4789
	0.30764	-19.4545
	0.30794	-19.4111
	0.30825	-19.4211
	0.30855	-19.3534
	0.30886	-19.2543
	0.30916	-19.1946
	0.30947	-19.1877
	0.30977	-19.2534
	0.31008	-19.358
	0.31039	-19.3743
	0.31069	-19.3103
	0.311	-19.2885
	0.3113	-19.3235
	0.31161	-19.3407
	0.31191	-19.2939
	0.31222	-19.2835
	0.31253	-19.3051
	0.31283	-19.2353
	0.31314	-19.1538
	0.31344	-19.1227
	0.31375	-19.0646
	0.31405	-19.081
	0.31436	-19.1203
	0.31466	-19.1691
	0.31497	-19.1654
	0.31528	-19.1772
	0.31558	-19.175
	0.31589	-19.219
	0.31619	-19.3073
	0.3165	-19.3178
	0.3168	-19.2795
	0.31711	-19.3053
	0.31741	-19.3475
	0.31772	-19.3634
	0.31803	-19.3237
	0.31833	-19.3128
	0.31864	-19.3276
	0.31894	-19.2709
	0.31925	-19.16
	0.31955	-19.0202
	0.31986	-18.9683
	0.32016	-18.979
	0.32047	-18.8687
	0.32078	-18.8582
	0.32108	-18.9132
	0.32139	-18.9583
	0.32169	-19.0258
	0.322	-19.077
	0.3223	-19.1173
	0.32261	-19.1594
	0.32291	-19.1631
	0.32322	-19.1369
	0.32353	-19.002
	0.32383	-18.8791
	0.32414	-18.8482
	0.32444	-18.9553
	0.32475	-19.0649
	0.32505	-19.0553
	0.32536	-19.0018
	0.32566	-18.8605
	0.32597	-18.759
	0.32628	-18.7938
	0.32658	-18.8364
	0.32689	-18.7733
	0.32719	-18.7665
	0.3275	-18.9035
	0.3278	-19.0021
	0.32811	-19.0887
	0.32841	-19.0995
	0.32872	-19.0595
	0.32903	-18.9676
	0.32933	-18.8434
	0.32964	-18.7488
	0.32994	-18.7235
	0.33025	-18.7763
	0.33055	-18.7749
	0.33086	-18.7731
	0.33116	-18.7467
	0.33147	-18.8351
	0.33178	-18.8196
	0.33208	-18.7179
	0.33239	-18.7476
	0.33269	-18.782
	0.333	-18.8006
	0.3333	-18.8762
	0.33361	-18.9209
	0.33391	-18.8761
	0.33422	-18.7812
	0.33453	-18.6447
	0.33483	-18.4841
	0.33514	-18.4561
	0.33544	-18.4749
	0.33575	-18.4466
	0.33605	-18.413
	0.33636	-18.3184
	0.33666	-18.264
	0.33697	-18.2741
	0.33728	-18.2641
	0.33758	-18.2261
	0.33789	-18.2908
	0.33819	-18.3335
	0.3385	-18.4072
	0.3388	-18.4666
	0.33911	-18.4488
	0.33941	-18.453
	0.33972	-18.4714
	0.34003	-18.3754
	0.34033	-18.2263
	0.34064	-18.2336
	0.34094	-18.2651
	0.34125	-18.3169
	0.34155	-18.4538
	0.34186	-18.4792
	0.34216	-18.3745
	0.34247	-18.3032
	0.34278	-18.3162
	0.34308	-18.3817
	0.34339	-18.4574
	0.34369	-18.4161
	0.344	-18.3411
	0.3443	-18.3428
	0.34461	-18.4113
	0.34491	-18.4054
	0.34522	-18.3862
	0.34553	-18.3122
	0.34583	-18.1998
	0.34614	-18.1397
	0.34644	-18.1906
	0.34675	-18.2662
	0.34705	-18.3743
	0.34736	-18.5689
	0.34767	-18.6747
	0.34797	-18.6767
	0.34828	-18.7802
	0.34858	-18.8719
	0.34889	-18.9147
	0.34919	-18.9166
	0.3495	-18.9866
	0.3498	-19.0243
	0.35011	-18.9643
	0.35042	-19.0366
	0.35072	-19.1069
	0.35103	-19.1745
	0.35133	-19.1978
	0.35164	-19.1359
	0.35194	-19.1058
	0.35225	-19.1284
	0.35255	-19.2682
	0.35286	-19.3328
	0.35317	-19.3526
	0.35347	-19.3476
	0.35378	-19.2624
	0.35408	-19.2569
	0.35439	-19.3421
	0.35469	-19.3921
	0.355	-19.4151
	0.3553	-19.3775
	0.35561	-19.3275
	0.35592	-19.2779
	0.35622	-19.2631
	0.35653	-19.338
	0.35683	-19.3684
	0.35714	-19.3796
	0.35744	-19.4136
	0.35775	-19.4859
	0.35805	-19.5211
	0.35836	-19.4684
	0.35867	-19.369
	0.35897	-19.3633
	0.35928	-19.4892
	0.35958	-19.4753
	0.35989	-19.493
	0.36019	-19.5373
	0.3605	-19.577
	0.3608	-19.5657
	0.36111	-19.4184
	0.36142	-19.2814
	0.36172	-19.2344
	0.36203	-19.2148
	0.36233	-19.1929
	0.36264	-19.2392
	0.36294	-19.2702
	0.36325	-19.2935
	0.36355	-19.2758
	0.36386	-19.1612
	0.36417	-19.1325
	0.36447	-19.1572
	0.36478	-19.1858
	0.36508	-19.1436
	0.36539	-19.1061
	0.36569	-19.0534
	0.366	-19.0856
	0.3663	-19.1288
	0.36661	-19.117
	0.36692	-19.1323
	0.36722	-19.2206
	0.36753	-19.2082
	0.36783	-19.1715
	0.36814	-19.1286
	0.36844	-19.1016
	0.36875	-19.1359
	0.36905	-19.1665
	0.36936	-19.2727
	0.36967	-19.3498
	0.36997	-19.3416
	0.37028	-19.3528
	0.37058	-19.4031
	0.37089	-19.4019
	0.37119	-19.465
	0.3715	-19.4806
	0.3718	-19.4646
	0.37211	-19.5521
	0.37242	-19.5758
	0.37272	-19.5934
	0.37303	-19.5961
	0.37333	-19.568
	0.37364	-19.5322
	0.37394	-19.5378
	0.37425	-19.5727
	0.37455	-19.6166
	0.37486	-19.7226
	0.37517	-19.7773
	0.37547	-19.8814
	0.37578	-19.8775
	0.37608	-19.8697
	0.37639	-19.9217
	0.37669	-19.9488
	0.377	-19.913
	0.3773	-19.8572
	0.37761	-19.802
	0.37792	-19.8557
	0.37822	-19.9505
	0.37853	-19.8988
	0.37883	-19.8191
	0.37914	-19.7999
	0.37944	-19.7854
	0.37975	-19.6782
	0.38006	-19.633
	0.38036	-19.6882
	0.38067	-19.7504
	0.38097	-19.7907
	0.38128	-19.7859
	0.38158	-19.7925
	0.38189	-19.7693
	0.38219	-19.8415
	0.3825	-19.9047
	0.38281	-19.8592
	0.38311	-19.7726
	0.38342	-19.745
	0.38372	-19.682
	0.38403	-19.6807
	0.38433	-19.816
	0.38464	-19.7992
	0.38494	-19.6995
	0.38525	-19.6433
	0.38556	-19.5586
	0.38586	-19.5261
	0.38617	-19.5083
	0.38647	-19.5379
	0.38678	-19.5364
	0.38708	-19.4479
	0.38739	-19.4601
	0.38769	-19.557
	0.388	-19.6174
	0.38831	-19.5747
	0.38861	-19.5354
	0.38892	-19.5779
	0.38922	-19.5245
	0.38953	-19.502
	0.38983	-19.6021
	0.39014	-19.613
	0.39044	-19.5209
	0.39075	-19.4557
	0.39106	-19.4371
	0.39136	-19.438
	0.39167	-19.3993
	0.39197	-19.3353
	0.39228	-19.3402
	0.39258	-19.3823
	0.39289	-19.4048
	0.39319	-19.417
	0.3935	-19.3262
	0.39381	-19.2049
	0.39411	-19.0934
	0.39442	-19.1889
	0.39472	-19.3574
	0.39503	-19.4334
	0.39533	-19.4803
	0.39564	-19.4516
	0.39594	-19.4413
	0.39625	-19.4278
	0.39656	-19.4321
	0.39686	-19.5155
	0.39717	-19.6075
	0.39747	-19.645
	0.39778	-19.6867
	0.39808	-19.7089
	0.39839	-19.6676
	0.39869	-19.6333
	0.399	-19.6976
	0.39931	-19.7004
	0.39961	-19.6267
	0.39992	-19.6351
	0.40022	-19.7088
	0.40053	-19.7358
	0.40083	-19.6712
	0.40114	-19.6582
	0.40144	-19.59
	0.40175	-19.5684
	0.40206	-19.5465
	0.40236	-19.5551
	0.40267	-19.643
	0.40297	-19.7394
	0.40328	-19.8437
	0.40358	-19.8024
	0.40389	-19.7132
	0.40419	-19.7756
	0.4045	-19.7801
	0.40481	-19.6296
	0.40511	-19.4353
	0.40542	-19.3982
	0.40572	-19.4962
	0.40603	-19.6058
	0.40633	-19.7221
	0.40664	-19.7729
	0.40694	-19.6848
	0.40725	-19.5774
	0.40756	-19.6491
	0.40786	-19.6626
	0.40817	-19.5979
	0.40847	-19.6596
	0.40878	-19.7594
	0.40908	-19.7231
	0.40939	-19.6157
	0.40969	-19.575
	0.41	-19.5266
	0.41031	-19.5018
	0.41061	-19.5905
	0.41092	-19.6999
	0.41122	-19.7785
	0.41153	-19.7687
	0.41183	-19.7386
	0.41214	-19.7458
	0.41244	-19.7211
	0.41275	-19.6179
	0.41306	-19.5153
	0.41336	-19.5719
	0.41367	-19.561
	0.41397	-19.5329
	0.41428	-19.5101
	0.41458	-19.4868
	0.41489	-19.4946
	0.4152	-19.4871
	0.4155	-19.4058
	0.41581	-19.3239
	0.41611	-19.303
	0.41642	-19.3036
	0.41672	-19.3322
	0.41703	-19.4775
	0.41733	-19.5577
	0.41764	-19.5293
	0.41795	-19.4434
	0.41825	-19.3217
	0.41856	-19.2362
	0.41886	-19.2262
	0.41917	-19.2742
	0.41947	-19.3124
	0.41978	-19.2927
	0.42008	-19.2442
	0.42039	-19.2842
	0.4207	-19.3087
	0.421	-19.3081
	0.42131	-19.3331
	0.42161	-19.2706
	0.42192	-19.1378
	0.42222	-19.1192
	0.42253	-19.1736
	0.42283	-19.2801
	0.42314	-19.3885
	0.42345	-19.397
	0.42375	-19.4316
	0.42406	-19.4814
	0.42436	-19.4732
	0.42467	-19.4365
	0.42497	-19.4464
	0.42528	-19.4477
	0.42558	-19.3813
	0.42589	-19.3676
	0.4262	-19.4561
	0.4265	-19.4111
	0.42681	-19.4076
	0.42711	-19.5245
	0.42742	-19.6986
	0.42772	-19.6896
	0.42803	-19.6016
	0.42833	-19.5726
	0.42864	-19.4811
	0.42895	-19.4235
	0.42925	-19.4152
	0.42956	-19.4231
	0.42986	-19.4119
	0.43017	-19.4262
	0.43047	-19.4328
	0.43078	-19.4431
	0.43108	-19.4398
	0.43139	-19.5154
	0.4317	-19.5181
	0.432	-19.446
	0.43231	-19.3404
	0.43261	-19.1962
	0.43292	-19.2741
	0.43322	-19.368
	0.43353	-19.3715
	0.43383	-19.4256
	0.43414	-19.4792
	0.43445	-19.4716
	0.43475	-19.4624
	0.43506	-19.4899
	0.43536	-19.5501
	0.43567	-19.5344
	0.43597	-19.4509
	0.43628	-19.3821
	0.43658	-19.329
	0.43689	-19.3191
	0.4372	-19.424
	0.4375	-19.4917
	0.43781	-19.4627
	0.43811	-19.4334
	0.43842	-19.438
	0.43872	-19.4983
	0.43903	-19.5208
	0.43933	-19.4555
	0.43964	-19.4349
	0.43995	-19.4407
	0.44025	-19.3789
	0.44056	-19.3614
	0.44086	-19.3375
	0.44117	-19.2982
	0.44147	-19.3848
	0.44178	-19.4736
	0.44208	-19.5031
	0.44239	-19.5398
	0.4427	-19.615
	0.443	-19.609
	0.44331	-19.5356
	0.44361	-19.4558
	0.44392	-19.4651
	0.44422	-19.506
	0.44453	-19.5683
	0.44483	-19.6439
	0.44514	-19.6143
	0.44545	-19.627
	0.44575	-19.7218
	0.44606	-19.8419
	0.44636	-19.8593
	0.44667	-19.7399
	0.44697	-19.6715
	0.44728	-19.6641
	0.44759	-19.7291
	0.44789	-19.7827
	0.4482	-19.7663
	0.4485	-19.7674
	0.44881	-19.7221
	0.44911	-19.6722
	0.44942	-19.6871
	0.44972	-19.6365
	0.45003	-19.5078
	0.45034	-19.4589
	0.45064	-19.5454
	0.45095	-19.5565
	0.45125	-19.4287
	0.45156	-19.375
	0.45186	-19.4757
	0.45217	-19.4299
	0.45247	-19.4126
	0.45278	-19.5253
	0.45309	-19.5496
	0.45339	-19.5255
	0.4537	-19.5189
	0.454	-19.387
	0.45431	-19.2798
	0.45461	-19.2816
	0.45492	-19.34
	0.45522	-19.3713
	0.45553	-19.38
	0.45584	-19.4285
	0.45614	-19.4899
	0.45645	-19.5224
	0.45675	-19.475
	0.45706	-19.3474
	0.45736	-19.2542
	0.45767	-19.1783
	0.45797	-19.1073
	0.45828	-19.0509
	0.45859	-19.0754
	0.45889	-19.1485
	0.4592	-19.1892
	0.4595	-19.2426
	0.45981	-19.1597
	0.46011	-19.0315
	0.46042	-19.0166
	0.46072	-19.0948
	0.46103	-19.1446
	0.46134	-19.0627
	0.46164	-18.9775
	0.46195	-18.9158
	0.46225	-18.9228
	0.46256	-18.924
	0.46286	-18.8235
	0.46317	-18.8314
	0.46347	-18.8978
	0.46378	-18.8917
	0.46409	-18.9504
	0.46439	-18.9545
	0.4647	-18.9726
	0.465	-18.9921
	0.46531	-19.0292
	0.46561	-19.0137
	0.46592	-18.9396
	0.46622	-18.9543
	0.46653	-19.0293
	0.46684	-19.0441
	0.46714	-19.0495
	0.46745	-19.0981
	0.46775	-19.0816
	0.46806	-19.0386
	0.46836	-19.0641
	0.46867	-19.0605
	0.46897	-19.0423
	0.46928	-19.1056
	0.46959	-19.1614
	0.46989	-19.1913
	0.4702	-19.1756
	0.4705	-19.0624
	0.47081	-19.0199
	0.47111	-18.9888
	0.47142	-18.9565
	0.47172	-19.0356
	0.47203	-19.0226
	0.47234	-18.9952
	0.47264	-18.9986
	0.47295	-18.9488
	0.47325	-18.9353
	0.47356	-18.9656
	0.47386	-19.007
	0.47417	-18.998
	0.47447	-19.0443
	0.47478	-19.0997
	0.47509	-19.148
	0.47539	-19.2225
	0.4757	-19.2425
	0.476	-19.2728
	0.47631	-19.2979
	0.47661	-19.2619
	0.47692	-19.2457
	0.47722	-19.1303
	0.47753	-19.0733
	0.47784	-19.0969
	0.47814	-19.0707
	0.47845	-19.0466
	0.47875	-19.0727
	0.47906	-18.9989
	0.47936	-18.8935
	0.47967	-18.7892
	0.47997	-18.7161
	0.48028	-18.6432
	0.48059	-18.6489
	0.48089	-18.6866
	0.4812	-18.8258
	0.4815	-18.9524
	0.48181	-18.9344
	0.48211	-18.9785
	0.48242	-19.0508
	0.48273	-19.1297
	0.48303	-19.0826
	0.48334	-19.0061
	0.48364	-18.9729
	0.48395	-18.999
	0.48425	-18.9671
	0.48456	-19.0573
	0.48486	-19.0037
	0.48517	-18.9038
	0.48548	-18.9707
	0.48578	-19.0712
	0.48609	-19.2053
	0.48639	-19.348
	0.4867	-19.4122
	0.487	-19.3802
	0.48731	-19.2706
	0.48761	-19.2105
	0.48792	-19.1899
	0.48823	-19.133
	0.48853	-19.1707
	0.48884	-19.2326
	0.48914	-19.2999
	0.48945	-19.3137
	0.48975	-19.2974
	0.49006	-19.3159
	0.49036	-19.3559
	0.49067	-19.4566
	0.49098	-19.4973
	0.49128	-19.5935
	0.49159	-19.6767
	0.49189	-19.7271
	0.4922	-19.7427
	0.4925	-19.7505
	0.49281	-19.7722
	0.49311	-19.6451
	0.49342	-19.5729
	0.49373	-19.5844
	0.49403	-19.6829
	0.49434	-19.7216
	0.49464	-19.7396
	0.49495	-19.6709
	0.49525	-19.7105
	0.49556	-19.7395
	0.49586	-19.7621
	0.49617	-19.8401
	0.49648	-19.8583
	0.49678	-19.9109
	0.49709	-19.9395
	0.49739	-19.9047
	0.4977	-19.8451
	0.498	-19.8649
	0.49831	-19.9411
	0.49861	-20.0086
	0.49892	-20.0909
	0.49923	-20.0937
	0.49953	-19.9973
	0.49984	-19.9805
	0.50014	-19.9988
	0.50045	-20.0137
	0.50075	-19.9478
	0.50106	-19.9996
	0.50136	-20.1717
	0.50167	-20.151
	0.50198	-20.0958
	0.50228	-20.0881
	0.50259	-20.0399
	0.50289	-19.9353
	0.5032	-19.9083
	0.5035	-19.8905
	0.50381	-19.7901
	0.50411	-19.6725
	0.50442	-19.6484
	0.50473	-19.7846
	0.50503	-19.7883
	0.50534	-19.6537
	0.50564	-19.5681
	0.50595	-19.5899
	0.50625	-19.6623
	0.50656	-19.7833
	0.50686	-19.7959
	0.50717	-19.7308
	0.50748	-19.6683
	0.50778	-19.548
	0.50809	-19.5254
	0.50839	-19.5474
	0.5087	-19.5378
	0.509	-19.4747
	0.50931	-19.3972
	0.50961	-19.352
	0.50992	-19.3762
	0.51023	-19.417
	0.51053	-19.4323
	0.51084	-19.4131
	0.51114	-19.511
	0.51145	-19.6824
	0.51175	-19.7687
	0.51206	-19.7076
	0.51236	-19.6386
	0.51267	-19.6057
	0.51298	-19.6083
	0.51328	-19.5786
	0.51359	-19.4774
	0.51389	-19.4793
	0.5142	-19.4437
	0.5145	-19.4265
	0.51481	-19.5155
	0.51511	-19.5586
	0.51542	-19.5805
	0.51573	-19.5395
	0.51603	-19.517
	0.51634	-19.5649
	0.51664	-19.6212
	0.51695	-19.7351
	0.51725	-19.7122
	0.51756	-19.681
	0.51787	-19.7365
	0.51817	-19.798
	0.51848	-19.7881
	0.51878	-19.6422
	0.51909	-19.5677
	0.51939	-19.5185
	0.5197	-19.4387
	0.52	-19.3959
	0.52031	-19.4632
	0.52062	-19.4612
	0.52092	-19.527
	0.52123	-19.6294
	0.52153	-19.6101
	0.52184	-19.5733
	0.52214	-19.5419
	0.52245	-19.5123
	0.52275	-19.4783
	0.52306	-19.4626
	0.52337	-19.4661
	0.52367	-19.4956
	0.52398	-19.475
	0.52428	-19.4168
	0.52459	-19.3139
	0.52489	-19.1973
	0.5252	-19.1954
	0.5255	-19.279
	0.52581	-19.3155
	0.52612	-19.2871
	0.52642	-19.2318
	0.52673	-19.1581
	0.52703	-19.1798
	0.52734	-19.27
	0.52764	-19.2501
	0.52795	-19.109
	0.52825	-19.1047
	0.52856	-19.1719
	0.52887	-19.1799
	0.52917	-19.148
	0.52948	-19.0632
	0.52978	-18.9868
	0.53009	-18.9815
	0.53039	-18.9796
	0.5307	-18.9697
	0.531	-18.9599
	0.53131	-18.9325
	0.53162	-18.9615
	0.53192	-18.9172
	0.53223	-18.9195
	0.53253	-18.9215
	0.53284	-18.9912
	0.53314	-18.9936
	0.53345	-19.0039
	0.53375	-18.99
	0.53406	-18.9657
	0.53437	-18.9972
	0.53467	-19.0221
	0.53498	-19.0563
	0.53528	-19.113
	0.53559	-19.0731
	0.53589	-18.98
	0.5362	-18.9663
	0.5365	-18.961
	0.53681	-19.0388
	0.53712	-19.175
	0.53742	-19.308
	0.53773	-19.3261
	0.53803	-19.3267
	0.53834	-19.3064
	0.53864	-19.2886
	0.53895	-19.364
	0.53925	-19.4172
	0.53956	-19.357
	0.53987	-19.3186
	0.54017	-19.3123
	0.54048	-19.296
	0.54078	-19.2549
	0.54109	-19.2845
	0.54139	-19.2975
	0.5417	-19.2789
	0.542	-19.2519
	0.54231	-19.2618
	0.54262	-19.3852
	0.54292	-19.4536
	0.54323	-19.42
	0.54353	-19.4486
	0.54384	-19.4985
	0.54414	-19.4722
	0.54445	-19.529
	0.54475	-19.6038
	0.54506	-19.6044
	0.54537	-19.5556
	0.54567	-19.5916
	0.54598	-19.6121
	0.54628	-19.6033
	0.54659	-19.5981
	0.54689	-19.6034
	0.5472	-19.658
	0.5475	-19.8189
	0.54781	-19.9147
	0.54812	-19.9287
	0.54842	-19.9457
	0.54873	-20.014
	0.54903	-20.0357
	0.54934	-20.0511
	0.54964	-20.0838
	0.54995	-19.9936
	0.55026	-19.8973
	0.55056	-19.7813
	0.55087	-19.7479
	0.55117	-19.7351
	0.55148	-19.8209
	0.55178	-19.8891
	0.55209	-19.8764
	0.55239	-19.8231
	0.5527	-19.7629
	0.55301	-19.7939
	0.55331	-19.8406
	0.55362	-19.8078
	0.55392	-19.7061
	0.55423	-19.6183
	0.55453	-19.6211
	0.55484	-19.6533
	0.55514	-19.6052
	0.55545	-19.5683
	0.55576	-19.6298
	0.55606	-19.5887
	0.55637	-19.5329
	0.55667	-19.483
	0.55698	-19.4636
	0.55728	-19.4874
	0.55759	-19.4687
	0.55789	-19.3753
	0.5582	-19.3765
	0.55851	-19.53
	0.55881	-19.5569
	0.55912	-19.5887
	0.55942	-19.5791
	0.55973	-19.5138
	0.56003	-19.5323
	0.56034	-19.5779
	0.56064	-19.6017
	0.56095	-19.6703
	0.56126	-19.7692
	0.56156	-19.8282
	0.56187	-19.806
	0.56217	-19.725
	0.56248	-19.5976
	0.56278	-19.5916
	0.56309	-19.6898
	0.56339	-19.792
	0.5637	-19.8353
	0.56401	-19.8567
	0.56431	-19.8518
	0.56462	-19.905
	0.56492	-19.895
	0.56523	-19.8688
	0.56553	-19.8949
	0.56584	-19.9439
	0.56614	-19.9578
	0.56645	-19.9365
	0.56676	-19.8579
	0.56706	-19.8295
	0.56737	-19.8919
	0.56767	-19.903
	0.56798	-19.9151
	0.56828	-19.8536
	0.56859	-19.767
	0.56889	-19.7726
	0.5692	-19.8116
	0.56951	-19.96
	0.56981	-19.9759
	0.57012	-19.9015
	0.57042	-19.8613
	0.57073	-19.8838
	0.57103	-19.916
	0.57134	-19.9177
	0.57164	-19.8964
	0.57195	-19.8646
	0.57226	-19.8212
	0.57256	-19.8195
	0.57287	-19.8618
	0.57317	-19.7842
	0.57348	-19.7023
	0.57378	-19.6373
	0.57409	-19.6044
	0.57439	-19.5782
	0.5747	-19.5025
	0.57501	-19.4342
	0.57531	-19.4633
	0.57562	-19.5145
	0.57592	-19.5318
	0.57623	-19.4768
	0.57653	-19.4481
	0.57684	-19.4651
	0.57714	-19.4342
	0.57745	-19.425
	0.57776	-19.3984
	0.57806	-19.4058
	0.57837	-19.4191
	0.57867	-19.3754
	0.57898	-19.4252
	0.57928	-19.5469
	0.57959	-19.5389
	0.57989	-19.5179
	0.5802	-19.524
	0.58051	-19.4912
	0.58081	-19.4466
	0.58112	-19.4533
	0.58142	-19.3967
	0.58173	-19.339
	0.58203	-19.3012
	0.58234	-19.3089
	0.58264	-19.2951
	0.58295	-19.2501
	0.58326	-19.1908
	0.58356	-19.1733
	0.58387	-19.2331
	0.58417	-19.3093
	0.58448	-19.3141
	0.58478	-19.2364
	0.58509	-19.178
	0.5854	-19.1475
	0.5857	-19.1566
	0.58601	-19.2638
	0.58631	-19.3616
	0.58662	-19.3771
	0.58692	-19.3224
	0.58723	-19.3908
	0.58753	-19.5698
	0.58784	-19.6975
	0.58815	-19.8206
	0.58845	-19.8783
	0.58876	-19.8537
	0.58906	-19.8006
	0.58937	-19.7324
	0.58967	-19.6814
	0.58998	-19.5896
	0.59028	-19.5617
	0.59059	-19.6044
	0.5909	-19.6581
	0.5912	-19.8168
	0.59151	-19.9295
	0.59181	-19.9208
	0.59212	-19.9236
	0.59242	-19.9036
	0.59273	-19.8172
	0.59303	-19.8106
	0.59334	-19.7878
	0.59365	-19.7416
	0.59395	-19.7343
	0.59426	-19.7863
	0.59456	-19.8488
	0.59487	-19.8956
	0.59517	-19.9582
	0.59548	-19.9667
	0.59578	-19.985
	0.59609	-20.0449
	0.5964	-20.0089
	0.5967	-19.983
	0.59701	-19.9917
	0.59731	-19.9361
	0.59762	-19.8896
	0.59792	-19.9616
	0.59823	-19.9862
	0.59853	-19.9485
	0.59884	-19.8805
	0.59915	-19.7898
	0.59945	-19.702
	0.59976	-19.6397
	0.60006	-19.5089
	0.60037	-19.5159
	0.60067	-19.633
	0.60098	-19.5602
	0.60128	-19.5522
	0.60159	-19.5871
	0.6019	-19.6197
	0.6022	-19.6566
	0.60251	-19.7113
	0.60281	-19.742
	0.60312	-19.6862
	0.60342	-19.6973
	0.60373	-19.7016
	0.60403	-19.6297
	0.60434	-19.6018
	0.60465	-19.5668
	0.60495	-19.6116
	0.60526	-19.6076
	0.60556	-19.5872
	0.60587	-19.6141
	0.60617	-19.6273
	0.60648	-19.6472
	0.60678	-19.5483
	0.60709	-19.5066
	0.6074	-19.6557
	0.6077	-19.7593
	0.60801	-19.8443
	0.60831	-19.8427
	0.60862	-19.7709
	0.60892	-19.7164
	0.60923	-19.7175
	0.60953	-19.6759
	0.60984	-19.6963
	0.61015	-19.678
	0.61045	-19.6845
	0.61076	-19.8095
[truncated: 37,273 more rows]

## Sheet: Fig. 3g
Fig.3g	FibBLG		FeSA@ FibBLG		FeSA@ BLG		FeNP@ FibBLG
	Field (G)	Signal intensity (a.u.)	Field (G)	Signal intensity (a.u.)	Field (G)	Signal intensity (a.u.)	Field (G)	Signal intensity (a.u.)
EPR spectra of DMPO/ H2O2 solution upon the addition of different nanozymes	3200	0	3300	0	3300	0	3300	0
	3200.2	-0.00894	3300.1	-0.00657	3300.1	0.01173	3300.1	0.00094
	3200.39	-0.0168	3300.2	-0.00497	3300.2	0.02534	3300.2	0.00099
	3200.59	-0.02535	3300.29	0.00385	3300.29	0.03956	3300.29	-0.00087
	3200.78	-0.03305	3300.39	0.01618	3300.39	0.04975	3300.39	-0.00346
	3200.98	-0.03634	3300.49	0.03078	3300.49	0.05898	3300.49	-0.00416
	3201.17	-0.03285	3300.59	0.04318	3300.59	0.06634	3300.59	-0.00474
	3201.37	-0.02393	3300.68	0.05135	3300.68	0.06966	3300.68	-0.0083
	3201.56	-0.01473	3300.78	0.05515	3300.78	0.06745	3300.78	-0.01785
	3201.76	-0.0066	3300.88	0.05723	3300.88	0.06241	3300.88	-0.02932
	3201.95	-9e-05	3300.98	0.05895	3300.98	0.05701	3300.98	-0.03833
	3202.15	0.00305	3301.07	0.06149	3301.07	0.05007	3301.07	-0.04175
	3202.34	0.00427	3301.17	0.06489	3301.17	0.03886	3301.17	-0.04127
	3202.54	0.00531	3301.27	0.06731	3301.27	0.02573	3301.27	-0.04153
	3202.73	0.00538	3301.37	0.0715	3301.37	0.01391	3301.37	-0.04274
	3202.93	0.00227	3301.46	0.07819	3301.46	0.00536	3301.46	-0.04443
	3203.12	-0.00086	3301.56	0.08418	3301.56	-0.00013	3301.56	-0.04506
	3203.32	-0.00117	3301.66	0.08533	3301.66	-0.00352	3301.66	-0.04586
	3203.52	0.00016	3301.76	0.0835	3301.76	-0.00376	3301.76	-0.05022
	3203.71	-0.00031	3301.86	0.08139	3301.86	0.00052	3301.86	-0.05598
	3203.91	-0.00262	3301.95	0.07896	3301.95	0.00465	3301.95	-0.05895
	3204.1	-0.0031	3302.05	0.07666	3302.05	0.00822	3302.05	-0.05841
	3204.3	-0.00558	3302.15	0.07196	3302.15	0.01029	3302.15	-0.05601
	3204.49	-0.01159	3302.25	0.06575	3302.25	0.00932	3302.25	-0.05352
	3204.69	-0.01838	3302.34	0.06009	3302.34	0.00627	3302.34	-0.05328
	3204.88	-0.0226	3302.44	0.05584	3302.44	0.00395	3302.44	-0.05368
	3205.08	-0.02472	3302.54	0.05322	3302.54	0.00144	3302.54	-0.05196
	3205.27	-0.02763	3302.64	0.05038	3302.64	-0.00369	3302.64	-0.05027
	3205.47	-0.03074	3302.73	0.04393	3302.73	-0.01246	3302.73	-0.05297
	3205.66	-0.03374	3302.83	0.03264	3302.83	-0.01973	3302.83	-0.05997
	3205.86	-0.03859	3302.93	0.01788	3302.93	-0.02106	3302.93	-0.06482
	3206.05	-0.04349	3303.03	0.00431	3303.03	-0.01871	3303.03	-0.06577
	3206.25	-0.04768	3303.12	-0.00855	3303.12	-0.0153	3303.12	-0.06462
	3206.45	-0.04999	3303.22	-0.017	3303.22	-0.00966	3303.22	-0.0633
	3206.64	-0.05246	3303.32	-0.02208	3303.32	-0.00316	3303.32	-0.06093
	3206.84	-0.05569	3303.42	-0.02584	3303.42	0.00049	3303.42	-0.0596
	3207.03	-0.05518	3303.52	-0.02665	3303.52	-0.00142	3303.52	-0.06105
	3207.23	-0.04955	3303.61	-0.02457	3303.61	-0.01067	3303.61	-0.06271
	3207.42	-0.04127	3303.71	-0.02037	3303.71	-0.02327	3303.71	-0.06248
	3207.62	-0.0347	3303.81	-0.01584	3303.81	-0.03583	3303.81	-0.05928
	3207.81	-0.03096	3303.91	-0.01118	3303.91	-0.0456	3303.91	-0.05362
	3208.01	-0.02616	3304	-0.00581	3304	-0.04888	3304	-0.04836
	3208.2	-0.01938	3304.1	-0.00137	3304.1	-0.04259	3304.1	-0.0482
	3208.4	-0.01214	3304.2	-0.00218	3304.2	-0.02784	3304.2	-0.05295
	3208.59	-0.00936	3304.3	-0.00678	3304.3	-0.00997	3304.3	-0.0592
	3208.79	-0.01199	3304.39	-0.0142	3304.39	0.0078	3304.39	-0.06541
	3208.98	-0.01643	3304.49	-0.02083	3304.49	0.02096	3304.49	-0.07222
	3209.18	-0.02105	3304.59	-0.02141	3304.59	0.02611	3304.59	-0.08034
	3209.38	-0.02134	3304.69	-0.0183	3304.69	0.02109	3304.69	-0.08976
	3209.57	-0.01418	3304.79	-0.01158	3304.79	0.00836	3304.79	-0.10251
	3209.77	-6e-05	3304.88	-0.00424	3304.88	-0.00323	3304.88	-0.11273
	3209.96	0.0116	3304.98	0.00348	3304.98	-0.01336	3304.98	-0.12057
	3210.16	0.02002	3305.08	0.01091	3305.08	-0.0271	3305.08	-0.12918
	3210.35	0.02647	3305.18	0.01471	3305.18	-0.04444	3305.18	-0.13437
	3210.55	0.03191	3305.27	0.01997	3305.27	-0.06143	3305.27	-0.13184
	3210.74	0.03527	3305.37	0.02675	3305.37	-0.07439	3305.37	-0.12557
	3210.94	0.03372	3305.47	0.03302	3305.47	-0.08411	3305.47	-0.12011
	3211.13	0.02924	3305.57	0.03703	3305.57	-0.09118	3305.57	-0.11909
	3211.33	0.02496	3305.66	0.04147	3305.66	-0.09548	3305.66	-0.1203
	3211.52	0.02328	3305.76	0.04692	3305.76	-0.09887	3305.76	-0.11884
	3211.72	0.0208	3305.86	0.04994	3305.86	-0.09972	3305.86	-0.11591
	3211.91	0.01616	3305.96	0.05039	3305.96	-0.09619	3305.96	-0.1179
	3212.11	0.01319	3306.05	0.05273	3306.05	-0.08759	3306.05	-0.12303
	3212.3	0.01436	3306.15	0.05828	3306.15	-0.07662	3306.15	-0.12694
	3212.5	0.01643	3306.25	0.06197	3306.25	-0.06702	3306.25	-0.1314
	3212.7	0.01685	3306.35	0.06168	3306.35	-0.06008	3306.35	-0.13399
	3212.89	0.0193	3306.45	0.05541	3306.45	-0.05902	3306.45	-0.13317
	3213.09	0.02319	3306.54	0.04629	3306.54	-0.06305	3306.54	-0.13238
	3213.28	0.02608	3306.64	0.03437	3306.64	-0.06495	3306.64	-0.13282
	3213.48	0.027	3306.74	0.01674	3306.74	-0.06232	3306.74	-0.13615
	3213.67	0.02272	3306.84	-0.00331	3306.84	-0.05604	3306.84	-0.14311
	3213.87	0.01375	3306.93	-0.01606	3306.93	-0.05158	3306.93	-0.15365
	3214.06	0.00468	3307.03	-0.02156	3307.03	-0.05067	3307.03	-0.16855
	3214.26	-0.00109	3307.13	-0.02259	3307.13	-0.05297	3307.13	-0.18275
	3214.45	-0.00463	3307.23	-0.01996	3307.23	-0.05405	3307.23	-0.18711
	3214.65	-0.00836	3307.32	-0.01599	3307.32	-0.05198	3307.32	-0.1822
	3214.84	-0.01113	3307.42	-0.01066	3307.42	-0.0473	3307.42	-0.1724
	3215.04	-0.01196	3307.52	-0.00614	3307.52	-0.04269	3307.52	-0.16288
	3215.23	-0.01077	3307.62	-0.00598	3307.62	-0.04052	3307.62	-0.15381
	3215.43	-0.0122	3307.71	-0.00896	3307.71	-0.03859	3307.71	-0.14464
	3215.62	-0.01773	3307.81	-0.01462	3307.81	-0.03251	3307.81	-0.13795
	3215.82	-0.02521	3307.91	-0.02363	3307.91	-0.02828	3307.91	-0.12997
	3216.02	-0.03504	3308.01	-0.02997	3308.01	-0.03	3308.01	-0.12137
	3216.21	-0.04444	3308.11	-0.03291	3308.11	-0.03722	3308.11	-0.11235
	3216.41	-0.05349	3308.2	-0.03382	3308.2	-0.04582	3308.2	-0.10409
	3216.6	-0.06178	3308.3	-0.03227	3308.3	-0.05215	3308.3	-0.09828
	3216.8	-0.06708	3308.4	-0.0307	3308.4	-0.05802	3308.4	-0.0954
	3216.99	-0.0708	3308.5	-0.02911	3308.5	-0.06398	3308.5	-0.09195
	3217.19	-0.06966	3308.59	-0.02584	3308.59	-0.06952	3308.59	-0.087
	3217.38	-0.06491	3308.69	-0.02097	3308.69	-0.07111	3308.69	-0.08291
	3217.58	-0.05803	3308.79	-0.01932	3308.79	-0.06761	3308.79	-0.08216
	3217.77	-0.05386	3308.89	-0.02283	3308.89	-0.06372	3308.89	-0.08201
	3217.97	-0.05227	3308.98	-0.0289	3308.98	-0.05656	3308.98	-0.08096
	3218.16	-0.04989	3309.08	-0.03598	3309.08	-0.04448	3309.08	-0.07812
	3218.36	-0.04558	3309.18	-0.0409	3309.18	-0.03108	3309.18	-0.07359
	3218.55	-0.04272	3309.28	-0.04126	3309.28	-0.02113	3309.28	-0.07291
	3218.75	-0.04225	3309.38	-0.03754	3309.38	-0.01655	3309.38	-0.07755
	3218.95	-0.03943	3309.47	-0.03139	3309.47	-0.01774	3309.47	-0.08089
	3219.14	-0.03594	3309.57	-0.02382	3309.57	-0.0227	3309.57	-0.08247
	3219.34	-0.03334	3309.67	-0.01535	3309.67	-0.02443	3309.67	-0.08169
	3219.53	-0.03141	3309.77	-0.01067	3309.77	-0.01976	3309.77	-0.08101
	3219.73	-0.02714	3309.86	-0.01053	3309.86	-0.01677	3309.86	-0.0828
	3219.92	-0.01886	3309.96	-0.01357	3309.96	-0.01756	3309.96	-0.08597
	3220.12	-0.00997	3310.06	-0.01816	3310.06	-0.01922	3310.06	-0.08925
	3220.31	-0.00374	3310.16	-0.02108	3310.16	-0.01896	3310.16	-0.09204
	3220.51	0.00115	3310.25	-0.02212	3310.25	-0.01846	3310.25	-0.09328
	3220.7	0.0069	3310.35	-0.02372	3310.35	-0.01716	3310.35	-0.09255
	3220.9	0.01166	3310.45	-0.02458	3310.45	-0.01569	3310.45	-0.08699
	3221.09	0.01243	3310.55	-0.02293	3310.55	-0.01364	3310.55	-0.07967
	3221.29	0.00853	3310.64	-0.01834	3310.64	-0.00992	3310.64	-0.07259
	3221.48	0.00201	3310.74	-0.01436	3310.74	-0.00666	3310.74	-0.06851
	3221.68	-0.00792	3310.84	-0.01396	3310.84	-0.00672	3310.84	-0.06749
	3221.88	-0.02004	3310.94	-0.01559	3310.94	-0.01332	3310.94	-0.0669
	3222.07	-0.03056	3311.04	-0.01419	3311.04	-0.02274	3311.04	-0.06565
	3222.27	-0.0382	3311.13	-0.00825	3311.13	-0.0302	3311.13	-0.06116
	3222.46	-0.04041	3311.23	-0.00016	3311.23	-0.03367	3311.23	-0.05573
	3222.66	-0.036	3311.33	0.00721	3311.33	-0.03484	3311.33	-0.05206
	3222.85	-0.02765	3311.43	0.01332	3311.43	-0.03656	3311.43	-0.04917
	3223.05	-0.01744	3311.52	0.01882	3311.52	-0.03842	3311.52	-0.04744
	3223.24	-0.0063	3311.62	0.02396	3311.62	-0.03706	3311.62	-0.04801
	3223.44	0.00525	3311.72	0.02885	3311.72	-0.03108	3311.72	-0.04855
	3223.63	0.01642	3311.82	0.02906	3311.82	-0.02068	3311.82	-0.04601
	3223.83	0.0226	3311.91	0.02139	3311.91	-0.00836	3311.91	-0.04089
	3224.02	0.0235	3312.01	0.01093	3312.01	-0.0001	3312.01	-0.0354
	3224.22	0.01843	3312.11	0.0039	3312.11	0.00258	3312.11	-0.03185
	3224.41	0.01168	3312.21	0.00258	3312.21	0.00174	3312.21	-0.02932
	3224.61	0.00733	3312.3	0.00356	3312.3	0.00191	3312.3	-0.02315
	3224.8	0.00499	3312.4	0.00426	3312.4	0.00036	3312.4	-0.01551
	3225	-0.00227	3312.5	0.00285	3312.5	-0.00128	3312.5	-0.00751
	3225.2	-0.01494	3312.6	0	3312.6	-0.0037	3312.6	-0.00281
	3225.39	-0.02461	3312.7	-0.00605	3312.7	-0.00701	3312.7	-0.00411
	3225.59	-0.03386	3312.79	-0.01485	3312.79	-0.01128	3312.79	-0.0092
	3225.78	-0.04321	3312.89	-0.02214	3312.89	-0.01356	3312.89	-0.01597
	3225.98	-0.05217	3312.99	-0.02921	3312.99	-0.01027	3312.99	-0.02456
	3226.17	-0.05725	3313.09	-0.03424	3313.09	-0.00406	3313.09	-0.03402
	3226.37	-0.0558	3313.18	-0.03473	3313.18	-0.00104	3313.18	-0.04352
	3226.56	-0.05173	3313.28	-0.032	3313.28	-0.00615	3313.28	-0.05023
	3226.76	-0.04307	3313.38	-0.02846	3313.38	-0.01461	3313.38	-0.05459
	3226.95	-0.02824	3313.48	-0.02086	3313.48	-0.02318	3313.48	-0.05685
	3227.15	-0.01067	3313.57	-0.00997	3313.57	-0.02854	3313.57	-0.05682
	3227.34	0.0067	3313.67	-0.00124	3313.67	-0.02625	3313.67	-0.058
	3227.54	0.01994	3313.77	0.00536	3313.77	-0.01758	3313.77	-0.06032
	3227.73	0.0236	3313.87	0.01336	3313.87	-0.00877	3313.87	-0.06437
	3227.93	0.02041	3313.96	0.01885	3313.96	-0.00055	3313.96	-0.06835
	3228.12	0.01446	3314.06	0.01896	3314.06	0.00392	3314.06	-0.07165
	3228.32	0.01077	3314.16	0.01106	3314.16	0.00337	3314.16	-0.0773
	3228.52	0.01288	3314.26	-0.00301	3314.26	-4e-05	3314.26	-0.0846
	3228.71	0.01814	3314.36	-0.01576	3314.36	-0.00347	3314.36	-0.09065
	3228.91	0.02464	3314.45	-0.0258	3314.45	-0.00402	3314.45	-0.09423
	3229.1	0.02699	3314.55	-0.03188	3314.55	-0.00241	3314.55	-0.09783
	3229.3	0.02358	3314.65	-0.03858	3314.65	0.00027	3314.65	-0.10335
	3229.49	0.01991	3314.75	-0.04581	3314.75	-9e-05	3314.75	-0.10626
	3229.69	0.01867	3314.84	-0.05006	3314.84	-0.00539	3314.84	-0.10752
	3229.88	0.02194	3314.94	-0.05374	3314.94	-0.01459	3314.94	-0.10846
	3230.08	0.0282	3315.04	-0.056	3315.04	-0.02777	3315.04	-0.10716
	3230.27	0.03527	3315.14	-0.05586	3315.14	-0.04081	3315.14	-0.10268
	3230.47	0.04224	3315.23	-0.05244	3315.23	-0.04993	3315.23	-0.09547
	3230.66	0.04525	3315.33	-0.0451	3315.33	-0.05564	3315.33	-0.08859
	3230.86	0.04271	3315.43	-0.0348	3315.43	-0.06198	3315.43	-0.08346
	3231.05	0.04084	3315.53	-0.02036	3315.53	-0.06802	3315.53	-0.08007
	3231.25	0.04129	3315.62	-0.00217	3315.62	-0.06886	3315.62	-0.07742
	3231.45	0.04115	3315.72	0.01127	3315.72	-0.0635	3315.72	-0.0744
	3231.64	0.0397	3315.82	0.0165	3315.82	-0.05556	3315.82	-0.06755
	3231.84	0.03765	3315.92	0.01392	3315.92	-0.04531	3315.92	-0.05687
	3232.03	0.03389	3316.02	0.00775	3316.02	-0.03276	3316.02	-0.04513
	3232.23	0.02841	3316.11	0.00125	3316.11	-0.0192	3316.11	-0.03664
	3232.42	0.02351	3316.21	-0.00284	3316.21	-0.00828	3316.21	-0.02884
	3232.62	0.01902	3316.31	-0.00782	3316.31	-0.00213	3316.31	-0.02033
	3232.81	0.01153	3316.41	-0.01756	3316.41	0.00095	3316.41	-0.01395
	3233.01	0.00258	3316.5	-0.02839	3316.5	-0.00316	3316.5	-0.01132
	3233.2	-0.00442	3316.6	-0.03805	3316.6	-0.01284	3316.6	-0.0148
	3233.4	-0.0111	3316.7	-0.04682	3316.7	-0.02475	3316.7	-0.02273
	3233.59	-0.01715	3316.8	-0.05483	3316.8	-0.03397	3316.8	-0.03149
	3233.79	-0.02357	3316.89	-0.0637	3316.89	-0.03986	3316.89	-0.03797
	3233.98	-0.03202	3316.99	-0.0704	3316.99	-0.0453	3316.99	-0.04241
	3234.18	-0.04087	3317.09	-0.07309	3317.09	-0.05022	3317.09	-0.04574
	3234.38	-0.04856	3317.19	-0.07523	3317.19	-0.052	3317.19	-0.0497
	3234.57	-0.05057	3317.29	-0.07461	3317.29	-0.05354	3317.29	-0.05402
	3234.77	-0.04533	3317.38	-0.06561	3317.38	-0.05416	3317.38	-0.05867
	3234.96	-0.03525	3317.48	-0.05456	3317.48	-0.05218	3317.48	-0.05865
	3235.16	-0.02645	3317.58	-0.04811	3317.58	-0.04657	3317.58	-0.05476
	3235.35	-0.01951	3317.68	-0.04875	3317.68	-0.03569	3317.68	-0.05206
	3235.55	-0.01398	3317.77	-0.05582	3317.77	-0.02332	3317.77	-0.05084
	3235.74	-0.00998	3317.87	-0.06452	3317.87	-0.01396	3317.87	-0.04925
	3235.94	-0.00667	3317.97	-0.0686	3317.97	-0.00606	3317.97	-0.04839
	3236.13	-0.00268	3318.07	-0.07053	3318.07	-0.00016	3318.07	-0.05117
	3236.33	0.00113	3318.16	-0.0693	3318.16	0.00133	3318.16	-0.05862
	3236.52	0.00593	3318.26	-0.06455	3318.26	-0.00054	3318.26	-0.06414
	3236.72	0.01278	3318.36	-0.05945	3318.36	-0.00616	3318.36	-0.06487
	3236.91	0.01908	3318.46	-0.05383	3318.46	-0.01152	3318.46	-0.06268
	3237.11	0.02486	3318.55	-0.04718	3318.55	-0.0156	3318.55	-0.05975
	3237.3	0.02963	3318.65	-0.04209	3318.65	-0.02289	3318.65	-0.05811
	3237.5	0.03262	3318.75	-0.03652	3318.75	-0.03075	3318.75	-0.05476
	3237.7	0.03019	3318.85	-0.03103	3318.85	-0.03604	3318.85	-0.05037
	3237.89	0.02327	3318.95	-0.02827	3318.95	-0.0427	3318.95	-0.05079
	3238.09	0.01707	3319.04	-0.02912	3319.04	-0.05542	3319.04	-0.05423
	3238.28	0.01361	3319.14	-0.02906	3319.14	-0.07127	3319.14	-0.05804
	3238.48	0.01402	3319.24	-0.02599	3319.24	-0.08529	3319.24	-0.06443
	3238.67	0.0161	3319.34	-0.0231	3319.34	-0.09693	3319.34	-0.07199
	3238.87	0.01397	3319.43	-0.02229	3319.43	-0.10855	3319.43	-0.07594
	3239.06	0.00873	3319.53	-0.02259	3319.53	-0.11973	3319.53	-0.07609
	3239.26	0.0019	3319.63	-0.01995	3319.63	-0.12654	3319.63	-0.07449
	3239.45	-0.00426	3319.73	-0.01463	3319.73	-0.12812	3319.73	-0.06992
	3239.65	-0.00739	3319.82	-0.00662	3319.82	-0.12756	3319.82	-0.06486
	3239.84	-0.00801	3319.92	0.00124	3319.92	-0.12314	3319.92	-0.06309
	3240.04	-0.00671	3320.02	0.00438	3320.02	-0.11791	3320.02	-0.06528
	3240.23	-0.00557	3320.12	0.00593	3320.12	-0.11077	3320.12	-0.06991
	3240.43	-0.0022	3320.21	0.00315	3320.21	-0.10054	3320.21	-0.07279
	3240.62	0.00427	3320.31	-0.00646	3320.31	-0.09005	3320.31	-0.07111
	3240.82	0.00799	3320.41	-0.02083	3320.41	-0.07971	3320.41	-0.06714
	3241.02	0.00407	3320.51	-0.03496	3320.51	-0.06744	3320.51	-0.06268
	3241.21	-0.00189	3320.61	-0.04858	3320.61	-0.05514	3320.61	-0.0632
	3241.41	-0.00157	3320.7	-0.06088	3320.7	-0.04576	3320.7	-0.06788
	3241.6	0.00355	3320.8	-0.06989	3320.8	-0.04042	3320.8	-0.07147
	3241.8	0.00675	3320.9	-0.07644	3320.9	-0.04019	3320.9	-0.07392
	3241.99	0.01007	3321	-0.08004	3321	-0.0446	3321	-0.07468
	3242.19	0.01357	3321.09	-0.07927	3321.09	-0.05268	3321.09	-0.07341
	3242.38	0.0175	3321.19	-0.07564	3321.19	-0.05904	3321.19	-0.07456
	3242.58	0.02339	3321.29	-0.07208	3321.29	-0.05703	3321.29	-0.07617
	3242.77	0.0297	3321.39	-0.06547	3321.39	-0.04712	3321.39	-0.07835
	3242.97	0.03137	3321.48	-0.05537	3321.48	-0.03302	3321.48	-0.08411
	3243.16	0.03202	3321.58	-0.03962	3321.58	-0.0209	3321.58	-0.09213
	3243.36	0.03158	3321.68	-0.01977	3321.68	-0.01376	3321.68	-0.09959
	3243.55	0.02733	3321.78	-0.00196	3321.78	-0.01062	3321.78	-0.10572
	3243.75	0.01858	3321.88	0.012	3321.88	-0.01243	3321.88	-0.10655
	3243.95	0.01069	3321.97	0.01938	3321.97	-0.02015	3321.97	-0.10688
	3244.14	0.00393	3322.07	0.02373	3322.07	-0.02855	3322.07	-0.10902
	3244.34	-2e-05	3322.17	0.02862	3322.17	-0.03171	3322.17	-0.10729
	3244.53	0.00052	3322.27	0.02956	3322.27	-0.03063	3322.27	-0.09971
	3244.73	0.00333	3322.36	0.02849	3322.36	-0.02779	3322.36	-0.08934
	3244.92	0.0061	3322.46	0.02637	3322.46	-0.02518	3322.46	-0.07801
	3245.12	0.00578	3322.56	0.0245	3322.56	-0.02854	3322.56	-0.06718
	3245.31	0.00161	3322.66	0.02186	3322.66	-0.03516	3322.66	-0.06001
	3245.51	-0.00457	3322.75	0.02041	3322.75	-0.03849	3322.75	-0.05546
	3245.7	-0.01041	3322.85	0.02359	3322.85	-0.03502	3322.85	-0.05443
	3245.9	-0.01313	3322.95	0.03015	3322.95	-0.0286	3322.95	-0.05852
	3246.09	-0.01224	3323.05	0.03823	3323.05	-0.02195	3323.05	-0.06476
	3246.29	-0.00649	3323.14	0.04448	3323.14	-0.01731	3323.14	-0.07072
	3246.48	0.00353	3323.24	0.04743	3323.24	-0.01657	3323.24	-0.07526
	3246.68	0.01454	3323.34	0.04382	3323.34	-0.01844	3323.34	-0.07488
	3246.88	0.0248	3323.44	0.03528	3323.44	-0.02028	3323.44	-0.07296
	3247.07	0.03441	3323.54	0.02591	3323.54	-0.0239	3323.54	-0.0712
	3247.27	0.04213	3323.63	0.01555	3323.63	-0.02838	3323.63	-0.06783
	3247.46	0.04662	3323.73	0.00669	3323.73	-0.03027	3323.73	-0.06471
	3247.66	0.04534	3323.83	-0.00026	3323.83	-0.0291	3323.83	-0.06613
	3247.85	0.04034	3323.93	-0.005	3323.93	-0.02399	3323.93	-0.06922
	3248.05	0.0312	3324.02	-0.00864	3324.02	-0.01668	3324.02	-0.07306
	3248.24	0.0197	3324.12	-0.01134	3324.12	-0.01001	3324.12	-0.07486
	3248.44	0.00834	3324.22	-0.01176	3324.22	-0.00425	3324.22	-0.07382
	3248.63	-3e-05	3324.32	-0.0096	3324.32	0.00178	3324.32	-0.07285
	3248.83	-0.00369	3324.41	-0.0049	3324.41	0.00571	3324.41	-0.07415
	3249.02	-0.0074	3324.51	0.00297	3324.51	0.0065	3324.51	-0.07674
	3249.22	-0.00887	3324.61	0.01172	3324.61	0.00761	3324.61	-0.07848
	3249.41	-0.00668	3324.71	0.0145	3324.71	0.00874	3324.71	-0.08009
	3249.61	-0.00277	3324.8	0.01115	3324.8	0.00725	3324.8	-0.07856
	3249.8	-0.00099	3324.9	0.00119	3324.9	-0.00032	3324.9	-0.07744
	3250	0.00091	3325	-0.01689	3325	-0.01035	3325	-0.07794
	3250.2	0.00194	3325.1	-0.03344	3325.1	-0.01834	3325.1	-0.07994
	3250.39	0.00362	3325.2	-0.04143	3325.2	-0.02396	3325.2	-0.08413
	3250.59	0.00822	3325.29	-0.04287	3325.29	-0.02454	3325.29	-0.0904
	3250.78	0.01421	3325.39	-0.03974	3325.39	-0.02472	3325.39	-0.09719
	3250.98	0.01747	3325.49	-0.03541	3325.49	-0.02739	3325.49	-0.10459
	3251.17	0.01945	3325.59	-0.03167	3325.59	-0.02882	3325.59	-0.11318
	3251.37	0.01905	3325.68	-0.02873	3325.68	-0.02804	3325.68	-0.12009
	3251.56	0.01589	3325.78	-0.02543	3325.78	-0.02402	3325.78	-0.12711
	3251.76	0.0106	3325.88	-0.02404	3325.88	-0.01982	3325.88	-0.13643
	3251.95	0.00652	3325.98	-0.02451	3325.98	-0.01594	3325.98	-0.1454
	3252.15	0.00602	3326.07	-0.02101	3326.07	-0.01328	3326.07	-0.1547
	3252.34	0.00709	3326.17	-0.01475	3326.17	-0.0132	3326.17	-0.16257
	3252.54	0.00718	3326.27	-0.00819	3326.27	-0.01752	3326.27	-0.16672
	3252.73	0.00805	3326.37	-0.00212	3326.37	-0.02689	3326.37	-0.16754
	3252.93	0.01327	3326.46	0.00289	3326.46	-0.03771	3326.46	-0.16437
	3253.12	0.02484	3326.56	0.00575	3326.56	-0.04452	3326.56	-0.15714
	3253.32	0.03896	3326.66	0.00944	3326.66	-0.04775	3326.66	-0.14624
	3253.52	0.04878	3326.76	0.01766	3326.76	-0.04612	3326.76	-0.13487
	3253.71	0.05277	3326.86	0.03209	3326.86	-0.03957	3326.86	-0.12418
	3253.91	0.05283	3326.95	0.04815	3326.95	-0.03073	3326.95	-0.11188
	3254.1	0.0516	3327.05	0.06509	3327.05	-0.02283	3327.05	-0.09834
	3254.3	0.04664	3327.15	0.08126	3327.15	-0.01461	3327.15	-0.0824
	3254.49	0.03846	3327.25	0.09301	3327.25	-0.00398	3327.25	-0.06246
	3254.69	0.02776	3327.34	0.10256	3327.34	0.00794	3327.34	-0.0426
	3254.88	0.01769	3327.44	0.1091	3327.44	0.01799	3327.44	-0.02317
	3255.08	0.00836	3327.54	0.11039	3327.54	0.02922	3327.54	-0.00579
	3255.27	-0.00163	3327.64	0.10879	3327.64	0.04273	3327.64	0.00199
	3255.47	-0.01478	3327.73	0.10597	3327.73	0.05608	3327.73	0.00031
	3255.66	-0.03009	3327.83	0.10299	3327.83	0.0677	3327.83	-0.00478
	3255.86	-0.04277	3327.93	0.10022	3327.93	0.07667	3327.93	-0.01112
	3256.05	-0.04723	3328.03	0.09758	3328.03	0.08224	3328.03	-0.01463
	3256.25	-0.0453	3328.12	0.09792	3328.12	0.08775	3328.12	-0.01419
	3256.45	-0.03938	3328.22	0.10017	3328.22	0.09453	3328.22	-0.01335
	3256.64	-0.033	3328.32	0.1033	3328.32	0.09696	3328.32	-0.01686
	3256.84	-0.02875	3328.42	0.10614	3328.42	0.0916	3328.42	-0.02198
	3257.03	-0.02767	3328.52	0.1096	3328.52	0.07898	3328.52	-0.02508
	3257.23	-0.02578	3328.61	0.11434	3328.61	0.05959	3328.61	-0.02513
	3257.42	-0.02396	3328.71	0.11751	3328.71	0.03658	3328.71	-0.02592
	3257.62	-0.02339	3328.81	0.11933	3328.81	0.01149	3328.81	-0.02663
	3257.81	-0.02397	3328.91	0.12244	3328.91	-0.01298	3328.91	-0.03011
	3258.01	-0.02674	3329	0.12403	3329	-0.03494	3329	-0.03893
	3258.2	-0.03055	3329.1	0.11872	3329.1	-0.05493	3329.1	-0.05458
	3258.4	-0.0306	3329.2	0.10675	3329.2	-0.07196	3329.2	-0.07411
	3258.59	-0.0254	3329.3	0.08937	3329.3	-0.0875	3329.3	-0.09647
	3258.79	-0.01683	3329.39	0.07015	3329.39	-0.10058	3329.39	-0.12003
	3258.98	-0.00762	3329.49	0.05084	3329.49	-0.11103	3329.49	-0.14008
	3259.18	-0.00347	3329.59	0.0324	3329.59	-0.11949	3329.59	-0.15607
	3259.38	-0.00922	3329.69	0.01921	3329.69	-0.12332	3329.69	-0.16482
	3259.57	-0.02143	3329.79	0.0108	3329.79	-0.12417	3329.79	-0.16603
	3259.77	-0.03088	3329.88	0.0043	3329.88	-0.12025	3329.88	-0.16327
	3259.96	-0.03652	3329.98	-0.00245	3329.98	-0.10883	3329.98	-0.15959
	3260.16	-0.04067	3330.08	-0.0066	3330.08	-0.09283	3330.08	-0.15761
	3260.35	-0.04364	3330.18	-0.00623	3330.18	-0.0761	3330.18	-0.15648
	3260.55	-0.04343	3330.27	-0.00307	3330.27	-0.05459	3330.27	-0.15361
	3260.74	-0.04183	3330.37	0.00319	3330.37	-0.03081	3330.37	-0.15153
	3260.94	-0.0402	3330.47	0.01423	3330.47	-0.00819	3330.47	-0.15003
	3261.13	-0.036	3330.57	0.0263	3330.57	0.0132	3330.57	-0.14773
	3261.33	-0.03104	3330.66	0.03936	3330.66	0.03258	3330.66	-0.13959
	3261.52	-0.02896	3330.76	0.05308	3330.76	0.04717	3330.76	-0.12615
	3261.72	-0.02941	3330.86	0.06041	3330.86	0.05636	3330.86	-0.11076
	3261.91	-0.02862	3330.96	0.05907	3330.96	0.05997	3330.96	-0.09445
	3262.11	-0.0276	3331.05	0.05247	3331.05	0.05933	3331.05	-0.07917
	3262.3	-0.02887	3331.15	0.04516	3331.15	0.05681	3331.15	-0.06425
	3262.5	-0.03083	3331.25	0.03973	3331.25	0.05456	3331.25	-0.05177
	3262.7	-0.02802	3331.35	0.03447	3331.35	0.05175	3331.35	-0.04659
	3262.89	-0.01746	3331.45	0.02929	3331.45	0.04806	3331.45	-0.04677
	3263.09	-0.00114	3331.54	0.02533	3331.54	0.04273	3331.54	-0.04812
	3263.28	0.01705	3331.64	0.02248	3331.64	0.03932	3331.64	-0.04905
	3263.48	0.03639	3331.74	0.02036	3331.74	0.03785	3331.74	-0.05311
	3263.67	0.05623	3331.84	0.02095	3331.84	0.03675	3331.84	-0.05915
	3263.87	0.0734	3331.93	0.02412	3331.93	0.03449	3331.93	-0.06501
	3264.06	0.08724	3332.03	0.03203	3332.03	0.03108	3332.03	-0.07053
	3264.26	0.09763	3332.13	0.04673	3332.13	0.03058	3332.13	-0.07027
	3264.45	0.10484	3332.23	0.06871	3332.23	0.03567	3332.23	-0.05932
	3264.65	0.11106	3332.32	0.09959	3332.32	0.04594	3332.32	-0.04231
	3264.84	0.11617	3332.42	0.14227	3332.42	0.06488	3332.42	-0.02342
	3265.04	0.11889	3332.52	0.20279	3332.52	0.09359	3332.52	0.00026
	3265.23	0.11888	3332.62	0.28714	3332.62	0.13385	3332.62	0.02978
	3265.43	0.11955	3332.71	0.39833	3332.71	0.19259	3332.71	0.0728
	3265.62	0.12136	3332.81	0.53916	3332.81	0.27519	3332.81	0.13441
	3265.82	0.12249	3332.91	0.70867	3332.91	0.38197	3332.91	0.21097
	3266.02	0.11427	3333.01	0.90238	3333.01	0.5045	3333.01	0.29787
	3266.21	0.0943	3333.11	1.11386	3333.11	0.64158	3333.11	0.38904
	3266.41	0.07172	3333.2	1.33119	3333.2	0.79094	3333.2	0.4815
	3266.6	0.05187	3333.3	1.54101	3333.3	0.94217	3333.3	0.57008
	3266.8	0.03598	3333.4	1.72844	3333.4	1.08216	3333.4	0.65142
	3266.99	0.02823	3333.5	1.88176	3333.5	1.20227	3333.5	0.71805
	3267.19	0.02717	3333.59	1.98771	3333.59	1.29153	3333.59	0.76226
	3267.38	0.03013	3333.69	2.04051	3333.69	1.34189	3333.69	0.78378
	3267.58	0.03456	3333.79	2.03538	3333.79	1.35344	3333.79	0.78285
	3267.77	0.03729	3333.89	1.97309	3333.89	1.32344	3333.89	0.761
	3267.97	0.03689	3333.98	1.85918	3333.98	1.25121	3333.98	0.71848
	3268.16	0.03357	3334.08	1.70238	3334.08	1.13582	3334.08	0.65575
	3268.36	0.03131	3334.18	1.50456	3334.18	0.98751	3334.18	0.57306
	3268.55	0.03116	3334.28	1.26473	3334.28	0.81171	3334.28	0.47364
	3268.75	0.02882	3334.38	0.98857	3334.38	0.61284	3334.38	0.35829
	3268.95	0.02306	3334.47	0.68952	3334.47	0.3948	3334.47	0.22939
	3269.14	0.0151	3334.57	0.37698	3334.57	0.16561	3334.57	0.08899
	3269.34	0.00659	3334.67	0.06107	3334.67	-0.06444	3334.67	-0.0569
	3269.53	-3e-05	3334.77	-0.24962	3334.77	-0.28275	3334.77	-0.20051
	3269.73	-0.00595	3334.86	-0.54399	3334.86	-0.48291	3334.86	-0.33379
	3269.92	-0.01042	3334.96	-0.81047	3334.96	-0.65651	3334.96	-0.44989
	3270.12	-0.01609	3335.06	-1.03633	3335.06	-0.80104	3335.06	-0.54464
	3270.31	-0.02453	3335.16	-1.21362	3335.16	-0.91846	3335.16	-0.61458
	3270.51	-0.03037	3335.25	-1.33671	3335.25	-1.00238	3335.25	-0.65879
	3270.7	-0.02812	3335.35	-1.40406	3335.35	-1.05304	3335.35	-0.6799
	3270.9	-0.02071	3335.45	-1.42261	3335.45	-1.07141	3335.45	-0.68182
	3271.09	-0.01109	3335.55	-1.40186	3335.55	-1.06078	3335.55	-0.66815
	3271.29	-0.00181	3335.64	-1.35225	3335.64	-1.02722	3335.64	-0.64417
	3271.48	0.00814	3335.74	-1.28116	3335.74	-0.97529	3335.74	-0.61131
	3271.68	0.01483	3335.84	-1.19508	3335.84	-0.90793	3335.84	-0.57118
	3271.88	0.01653	3335.94	-1.09717	3335.94	-0.83258	3335.94	-0.52842
	3272.07	0.01795	3336.04	-0.99378	3336.04	-0.75299	3336.04	-0.48485
	3272.27	0.02449	3336.13	-0.89062	3336.13	-0.67337	3336.13	-0.44222
	3272.46	0.03287	3336.23	-0.78734	3336.23	-0.59372	3336.23	-0.40161
	3272.66	0.03734	3336.33	-0.68556	3336.33	-0.51141	3336.33	-0.36383
	3272.85	0.03783	3336.43	-0.59698	3336.43	-0.42814	3336.43	-0.32955
	3273.05	0.03518	3336.52	-0.52197	3336.52	-0.34958	3336.52	-0.30033
	3273.24	0.02986	3336.62	-0.45969	3336.62	-0.28637	3336.62	-0.27682
	3273.44	0.02268	3336.72	-0.41046	3336.72	-0.23797	3336.72	-0.25781
	3273.63	0.01238	3336.82	-0.3748	3336.82	-0.20423	3336.82	-0.24042
	3273.83	0.00207	3336.91	-0.34721	3336.91	-0.18398	3336.91	-0.22406
	3274.02	-0.00656	3337.01	-0.32476	3337.01	-0.17124	3337.01	-0.20519
	3274.22	-0.01195	3337.11	-0.31144	3337.11	-0.16282	3337.11	-0.18894
	3274.41	-0.01616	3337.21	-0.30565	3337.21	-0.16025	3337.21	-0.17912
	3274.61	-0.0166	3337.3	-0.3037	3337.3	-0.16192	3337.3	-0.17848
	3274.8	-0.01374	3337.4	-0.30266	3337.4	-0.16608	3337.4	-0.18603
	3275	-0.00788	3337.5	-0.30078	3337.5	-0.16981	3337.5	-0.19829
	3275.2	-0.00444	3337.6	-0.29839	3337.6	-0.17512	3337.6	-0.21216
	3275.39	-0.00389	3337.7	-0.29871	3337.7	-0.18161	3337.7	-0.22526
	3275.59	-0.00306	3337.79	-0.29987	3337.79	-0.1849	3337.79	-0.23386
	3275.78	-0.00209	3337.89	-0.3012	3337.89	-0.18339	3337.89	-0.23704
	3275.98	-0.00178	3337.99	-0.30073	3337.99	-0.18206	3337.99	-0.2357
	3276.17	-0.00264	3338.09	-0.29807	3338.09	-0.18239	3338.09	-0.22587
	3276.37	-0.00842	3338.18	-0.28983	3338.18	-0.18483	3338.18	-0.20932
	3276.56	-0.01817	3338.28	-0.27576	3338.28	-0.18806	3338.28	-0.19089
	3276.76	-0.02693	3338.38	-0.25875	3338.38	-0.18995	3338.38	-0.17535
	3276.95	-0.0335	3338.48	-0.24032	3338.48	-0.19005	3338.48	-0.15942
	3277.15	-0.03804	3338.57	-0.21722	3338.57	-0.18853	3338.57	-0.14132
	3277.34	-0.04124	3338.67	-0.19252	3338.67	-0.18538	3338.67	-0.12117
	3277.54	-0.04711	3338.77	-0.17293	3338.77	-0.1816	3338.77	-0.10107
	3277.73	-0.05572	3338.87	-0.15728	3338.87	-0.17601	3338.87	-0.08488
	3277.93	-0.06561	3338.96	-0.14235	3338.96	-0.17017	3338.96	-0.07403
	3278.12	-0.07332	3339.06	-0.12854	3339.06	-0.16601	3339.06	-0.06872
	3278.32	-0.07684	3339.16	-0.11475	3339.16	-0.1602	3339.16	-0.06645
	3278.52	-0.0791	3339.26	-0.09436	3339.26	-0.14862	3339.26	-0.06683
	3278.71	-0.0867	3339.36	-0.07105	3339.36	-0.13408	3339.36	-0.06928
	3278.91	-0.0964	3339.45	-0.05161	3339.45	-0.11927	3339.45	-0.07346
	3279.1	-0.104	3339.55	-0.03549	3339.55	-0.10312	3339.55	-0.0778
	3279.3	-0.11115	3339.65	-0.02185	3339.65	-0.08306	3339.65	-0.07752
	3279.49	-0.11455	3339.75	-0.00908	3339.75	-0.06332	3339.75	-0.07371
	3279.69	-0.11026	3339.84	0.00163	3339.84	-0.04715	3339.84	-0.07203
	3279.88	-0.10242	3339.94	0.01034	3339.94	-0.03352	3339.94	-0.07098
	3280.08	-0.09294	3340.04	0.01951	3340.04	-0.02053	3340.04	-0.06989
	3280.27	-0.08094	3340.14	0.03079	3340.14	-0.00722	3340.14	-0.06915
	3280.47	-0.06819	3340.23	0.03886	3340.23	0.00312	3340.23	-0.0715
	3280.66	-0.05509	3340.33	0.04114	3340.33	0.00868	3340.33	-0.07556
	3280.86	-0.04201	3340.43	0.04052	3340.43	0.01364	3340.43	-0.07851
	3281.05	-0.03113	3340.53	0.0368	3340.53	0.02293	3340.53	-0.08027
	3281.25	-0.02383	3340.62	0.02975	3340.62	0.03279	3340.62	-0.08406
	3281.45	-0.01617	3340.72	0.01782	3340.72	0.04061	3340.72	-0.09253
	3281.64	-0.00514	3340.82	0.00397	3340.82	0.04705	3340.82	-0.10474
	3281.84	0.00782	3340.92	-0.00914	3340.92	0.05151	3340.92	-0.1155
	3282.03	0.01727	3341.02	-0.01959	3341.02	0.05256	3341.02	-0.11962
	3282.23	0.01792	3341.11	-0.02632	3341.11	0.05033	3341.11	-0.11796
	3282.42	0.01033	3341.21	-0.03043	3341.21	0.04815	3341.21	-0.1147
	3282.62	0.00272	3341.31	-0.03165	3341.31	0.04638	3341.31	-0.11364
	3282.81	-0.00289	3341.41	-0.03245	3341.41	0.04285	3341.41	-0.11575
	3283.01	-0.01091	3341.5	-0.03403	3341.5	0.03451	3341.5	-0.1188
	3283.2	-0.02109	3341.6	-0.03566	3341.6	0.02592	3341.6	-0.11902
	3283.4	-0.03167	3341.7	-0.03766	3341.7	0.01878	3341.7	-0.11792
	3283.59	-0.03943	3341.8	-0.03857	3341.8	0.01671	3341.8	-0.11852
	3283.79	-0.04351	3341.89	-0.03251	3341.89	0.01488	3341.89	-0.11893
	3283.98	-0.04492	3341.99	-0.02176	3341.99	0.00835	3341.99	-0.11437
	3284.18	-0.04438	3342.09	-0.00795	3342.09	-0.00153	3342.09	-0.10475
	3284.38	-0.0442	3342.19	0.00681	3342.19	-0.01427	3342.19	-0.09031
	3284.57	-0.04613	3342.29	0.02107	3342.29	-0.02822	3342.29	-0.07235
	3284.77	-0.04682	3342.38	0.03915	3342.38	-0.03836	3342.38	-0.05508
	3284.96	-0.0421	3342.48	0.06026	3342.48	-0.04275	3342.48	-0.0419
	3285.16	-0.03272	3342.58	0.07943	3342.58	-0.04497	3342.58	-0.03208
	3285.35	-0.02518	3342.68	0.09326	3342.68	-0.04683	3342.68	-0.02386
	3285.55	-0.01944	3342.77	0.10218	3342.77	-0.04311	3342.77	-0.01659
	3285.74	-0.01364	3342.87	0.10933	3342.87	-0.03367	3342.87	-0.00732
	3285.94	-0.00799	3342.97	0.11713	3342.97	-0.01753	3342.97	0.0046
	3286.13	-0.0056	3343.07	0.12695	3343.07	0.0037	3343.07	0.01474
	3286.33	-0.00835	3343.16	0.1406	3343.16	0.02641	3343.16	0.02114
	3286.52	-0.0122	3343.26	0.15889	3343.26	0.04766	3343.26	0.02464
	3286.72	-0.01425	3343.36	0.1788	3343.36	0.06245	3343.36	0.02801
	3286.91	-0.01554	3343.46	0.1963	3343.46	0.0741	3343.46	0.03111
	3287.11	-0.01583	3343.55	0.20929	3343.55	0.0907	3343.55	0.02785
	3287.3	-0.01862	3343.65	0.22184	3343.65	0.1134	3343.65	0.0186
	3287.5	-0.02117	3343.75	0.23107	3343.75	0.13834	3343.75	0.00707
	3287.7	-0.01776	3343.85	0.23743	3343.85	0.15889	3343.85	-0.00347
	3287.89	-0.01139	3343.95	0.2439	3343.95	0.17451	3343.95	-0.00862
	3288.09	-0.00408	3344.04	0.24973	3344.04	0.18308	3344.04	-0.011
	3288.28	0.00365	3344.14	0.25055	3344.14	0.18364	3344.14	-0.01585
	3288.48	0.00772	3344.24	0.24666	3344.24	0.17773	3344.24	-0.02108
	3288.67	0.00894	3344.34	0.24095	3344.34	0.1692	3344.34	-0.02179
	3288.87	0.0095	3344.43	0.23367	3344.43	0.15942	3344.43	-0.0198
	3289.06	0.00705	3344.53	0.22784	3344.53	0.148	3344.53	-0.02001
	3289.26	-0.00414	3344.63	0.22248	3344.63	0.13263	3344.63	-0.02311
	3289.45	-0.02096	3344.73	0.21712	3344.73	0.11308	3344.73	-0.03038
	3289.65	-0.03654	3344.82	0.21332	3344.82	0.09013	3344.82	-0.04487
	3289.84	-0.0436	3344.92	0.21338	3344.92	0.06599	3344.92	-0.06137
	3290.04	-0.04157	3345.02	0.22003	3345.02	0.04579	3345.02	-0.07492
	3290.23	-0.03324	3345.12	0.23118	3345.12	0.02971	3345.12	-0.08196
	3290.43	-0.02246	3345.21	0.25037	3345.21	0.02093	3345.21	-0.08164
	3290.62	-0.01028	3345.31	0.27708	3345.31	0.01813	3345.31	-0.0736
	3290.82	0.00305	3345.41	0.30769	3345.41	0.02143	3345.41	-0.05681
	3291.02	0.01522	3345.51	0.34119	3345.51	0.0354	3345.51	-0.03266
	3291.21	0.02343	3345.61	0.38175	3345.61	0.06222	3345.61	-0.00753
	3291.41	0.02875	3345.7	0.43076	3345.7	0.09899	3345.7	0.02009
	3291.6	0.0356	3345.8	0.49249	3345.8	0.14366	3345.8	0.05349
	3291.8	0.04197	3345.9	0.57026	3345.9	0.20164	3345.9	0.09029
	3291.99	0.04603	3346	0.66699	3346	0.28109	3346	0.13219
	3292.19	0.04612	3346.09	0.78469	3346.09	0.38253	3346.09	0.18008
	3292.38	0.04295	3346.19	0.92772	3346.19	0.50195	3346.19	0.2334
	3292.58	0.03742	3346.29	1.09556	3346.29	0.63761	3346.29	0.29459
	3292.77	0.03216	3346.39	1.28591	3346.39	0.78426	3346.39	0.36154
	3292.97	0.02994	3346.48	1.4837	3346.48	0.93441	3346.48	0.43117
	3293.16	0.03188	3346.58	1.67364	3346.58	1.08009	3346.58	0.49972
	3293.36	0.03338	3346.68	1.84769	3346.68	1.21601	3346.68	0.56233
	3293.55	0.03224	3346.78	1.9949	3346.78	1.33471	3346.78	0.61766
	3293.75	0.02618	3346.88	2.10973	3346.88	1.42702	3346.88	0.66337
	3293.95	0.01423	3346.97	2.18427	3346.97	1.49023	3346.97	0.70035
	3294.14	-0.00594	3347.07	2.21547	3347.07	1.5219	3347.07	0.72379
	3294.34	-0.03016	3347.17	2.20572	3347.17	1.52306	3347.17	0.72936
	3294.53	-0.05106	3347.27	2.16068	3347.27	1.4957	3347.27	0.71673
	3294.73	-0.06503	3347.36	2.088	3347.36	1.44763	3347.36	0.69195
	3294.92	-0.07214	3347.46	1.99509	3347.46	1.38423	3347.46	0.66002
	3295.12	-0.07623	3347.56	1.88901	3347.56	1.30838	3347.56	0.62181
	3295.31	-0.07957	3347.66	1.76989	3347.66	1.21885	3347.66	0.57607
	3295.51	-0.08334	3347.75	1.63375	3347.75	1.11915	3347.75	0.52393
	3295.7	-0.08583	3347.85	1.48108	3347.85	1.0099	3347.85	0.46752
	3295.9	-0.08765	3347.95	1.31007	3347.95	0.88914	3347.95	0.40637
	3296.09	-0.08783	3348.05	1.12291	3348.05	0.75868	3348.05	0.34047
	3296.29	-0.08535	3348.14	0.92667	3348.14	0.61861	3348.14	0.27457
	3296.48	-0.08085	3348.24	0.72374	3348.24	0.47171	3348.24	0.20447
	3296.68	-0.07511	3348.34	0.52165	3348.34	0.32548	3348.34	0.12946
	3296.88	-0.0633	3348.44	0.32343	3348.44	0.1857	3348.44	0.0545
	3297.07	-0.04619	3348.54	0.12853	3348.54	0.05449	3348.54	-0.01973
	3297.27	-0.03133	3348.63	-0.06325	3348.63	-0.07195	3348.63	-0.09205
	3297.46	-0.02271	3348.73	-0.25566	3348.73	-0.20084	3348.73	-0.16184
	3297.66	-0.01574	3348.83	-0.45347	3348.83	-0.33489	3348.83	-0.23349
	3297.85	-0.01309	3348.93	-0.6609	3348.93	-0.47731	3348.93	-0.30838
	3298.05	-0.01433	3349.02	-0.88247	3349.02	-0.63473	3349.02	-0.3936
	3298.24	-0.01723	3349.12	-1.11981	3349.12	-0.80574	3349.12	-0.48901
	3298.44	-0.02235	3349.22	-1.36474	3349.22	-0.98459	3349.22	-0.58763
	3298.63	-0.02749	3349.32	-1.60446	3349.32	-1.16554	3349.32	-0.68397
	3298.83	-0.03229	3349.41	-1.8277	3349.41	-1.33676	3349.41	-0.77346
	3299.02	-0.03368	3349.51	-2.02245	3349.51	-1.48443	3349.51	-0.84926
	3299.22	-0.0271	3349.61	-2.17384	3349.61	-1.60291	3349.61	-0.91147
	3299.41	-0.01678	3349.71	-2.27194	3349.71	-1.68614	3349.71	-0.9547
	3299.61	-0.01202	3349.8	-2.31223	3349.8	-1.72322	3349.8	-0.9751
	3299.8	-0.01144	3349.9	-2.29344	3349.9	-1.71279	3349.9	-0.9719
	3300	-0.01142	3350	-2.22363	3350	-1.66191	3350	-0.94658
	3300.2	-0.01099	3350.1	-2.11473	3350.1	-1.57787	3350.1	-0.90328
	3300.39	-0.01116	3350.2	-1.97392	3350.2	-1.47419	3350.2	-0.85052
	3300.59	-0.01248	3350.29	-1.81025	3350.29	-1.35949	3350.29	-0.79415
	3300.78	-0.01446	3350.39	-1.6414	3350.39	-1.24106	3350.39	-0.7372
	3300.98	-0.01951	3350.49	-1.47936	3350.49	-1.12863	3350.49	-0.68335
	3301.17	-0.02579	3350.59	-1.3267	3350.59	-1.02518	3350.59	-0.63498
	3301.37	-0.03379	3350.68	-1.18647	3350.68	-0.93217	3350.68	-0.58956
	3301.56	-0.04291	3350.78	-1.06184	3350.78	-0.84536	3350.78	-0.54585
	3301.76	-0.04975	3350.88	-0.95133	3350.88	-0.76292	3350.88	-0.50135
	3301.95	-0.05281	3350.98	-0.85559	3350.98	-0.68724	3350.98	-0.45805
	3302.15	-0.05015	3351.07	-0.78	3351.07	-0.6194	3351.07	-0.42261
	3302.34	-0.04234	3351.17	-0.72077	3351.17	-0.5612	3351.17	-0.39955
	3302.54	-0.03288	3351.27	-0.67122	3351.27	-0.51545	3351.27	-0.3856
	3302.73	-0.0247	3351.37	-0.62874	3351.37	-0.48054	3351.37	-0.37663
	3302.93	-0.02104	3351.46	-0.59097	3351.46	-0.45371	3351.46	-0.37357
	3303.12	-0.0228	3351.56	-0.55813	3351.56	-0.43268	3351.56	-0.37337
	3303.32	-0.02753	3351.66	-0.53341	3351.66	-0.41695	3351.66	-0.37146
	3303.52	-0.03244	3351.76	-0.51781	3351.76	-0.40482	3351.76	-0.36857
	3303.71	-0.03277	3351.86	-0.50781	3351.86	-0.3957	3351.86	-0.36429
	3303.91	-0.02744	3351.95	-0.49942	3351.95	-0.39071	3351.95	-0.35839
	3304.1	-0.02197	3352.05	-0.49113	3352.05	-0.38675	3352.05	-0.35111
	3304.3	-0.01549	3352.15	-0.48302	3352.15	-0.38485	3352.15	-0.34526
	3304.49	-0.00526	3352.25	-0.47239	3352.25	-0.38288	3352.25	-0.33914
	3304.69	0.00978	3352.34	-0.45575	3352.34	-0.37751	3352.34	-0.3315
	3304.88	0.02268	3352.44	-0.43478	3352.44	-0.36602	3352.44	-0.32699
	3305.08	0.03004	3352.54	-0.41206	3352.54	-0.35121	3352.54	-0.32222
	3305.27	0.03265	3352.64	-0.38739	3352.64	-0.33614	3352.64	-0.31605
	3305.47	0.03168	3352.73	-0.36071	3352.73	-0.32102	3352.73	-0.30809
	3305.66	0.02782	3352.83	-0.33464	3352.83	-0.30606	3352.83	-0.29912
	3305.86	0.0227	3352.93	-0.31316	3352.93	-0.29068	3352.93	-0.28961
	3306.05	0.01854	3353.03	-0.29168	3353.03	-0.2734	3353.03	-0.27391
	3306.25	0.01533	3353.12	-0.2724	3353.12	-0.2569	3353.12	-0.25295
	3306.45	0.0109	3353.22	-0.25729	3353.22	-0.24334	3353.22	-0.23089
	3306.64	0.00477	3353.32	-0.2463	3353.32	-0.23023	3353.32	-0.21042
	3306.84	-0.0024	3353.42	-0.23791	3353.42	-0.2159	3353.42	-0.19163
	3307.03	-0.00844	3353.52	-0.22713	3353.52	-0.20474	3353.52	-0.17221
	3307.23	-0.00886	3353.61	-0.21415	3353.61	-0.19981	3353.61	-0.15449
	3307.42	-0.00749	3353.71	-0.20198	3353.71	-0.19843	3353.71	-0.13829
	3307.62	-0.00713	3353.81	-0.19209	3353.81	-0.1956	3353.81	-0.12494
	3307.81	-0.00531	3353.91	-0.1843	3353.91	-0.19201	3353.91	-0.11775
	3308.01	-0.0009	3354	-0.17837	3354	-0.18952	3354	-0.11807
	3308.2	0.00414	3354.1	-0.17362	3354.1	-0.18547	3354.1	-0.12195
	3308.4	0.00871	3354.2	-0.16622	3354.2	-0.1791	3354.2	-0.12848
	3308.59	0.01036	3354.3	-0.15535	3354.3	-0.17135	3354.3	-0.13528
	3308.79	0.01022	3354.39	-0.1436	3354.39	-0.16146	3354.39	-0.13579
	3308.98	0.01202	3354.49	-0.12875	3354.49	-0.15159	3354.49	-0.12972
	3309.18	0.01507	3354.59	-0.1133	3354.59	-0.13968	3354.59	-0.11957
	3309.38	0.0184	3354.69	-0.09807	3354.69	-0.12746	3354.69	-0.11116
	3309.57	0.01759	3354.79	-0.08555	3354.79	-0.1165	3354.79	-0.11031
	3309.77	0.01283	3354.88	-0.07411	3354.88	-0.10968	3354.88	-0.11311
	3309.96	0.00619	3354.98	-0.0612	3354.98	-0.10693	3354.98	-0.11455
	3310.16	-0.00071	3355.08	-0.0448	3355.08	-0.1079	3355.08	-0.11527
	3310.35	-0.00445	3355.18	-0.02816	3355.18	-0.11115	3355.18	-0.11667
	3310.55	-0.00396	3355.27	-0.01758	3355.27	-0.1153	3355.27	-0.11992
	3310.74	-0.00355	3355.37	-0.01494	3355.37	-0.11649	3355.37	-0.12475
	3310.94	-0.00646	3355.47	-0.01861	3355.47	-0.11557	3355.47	-0.13203
	3311.13	-0.01045	3355.57	-0.02495	3355.57	-0.11617	3355.57	-0.14159
	3311.33	-0.01625	3355.66	-0.03385	3355.66	-0.11857	3355.66	-0.15283
	3311.52	-0.0239	3355.76	-0.04405	3355.76	-0.12099	3355.76	-0.16325
	3311.72	-0.03007	3355.86	-0.05323	3355.86	-0.12301	3355.86	-0.17196
	3311.91	-0.03136	3355.96	-0.05986	3355.96	-0.12734	3355.96	-0.17939
	3312.11	-0.0291	3356.05	-0.0655	3356.05	-0.13363	3356.05	-0.18342
	3312.3	-0.02318	3356.15	-0.07046	3356.15	-0.13739	3356.15	-0.18443
	3312.5	-0.01166	3356.25	-0.0748	3356.25	-0.13599	3356.25	-0.18524
	3312.7	0.00445	3356.35	-0.07828	3356.35	-0.12949	3356.35	-0.18856
	3312.89	0.02003	3356.45	-0.08182	3356.45	-0.12317	3356.45	-0.19402
	3313.09	0.03106	3356.54	-0.08739	3356.54	-0.12316	3356.54	-0.19823
	3313.28	0.03351	3356.64	-0.09328	3356.64	-0.12707	3356.64	-0.20178
	3313.48	0.02957	3356.74	-0.09722	3356.74	-0.13153	3356.74	-0.20739
	3313.67	0.02429	3356.84	-0.09797	3356.84	-0.13635	3356.84	-0.21119
	3313.87	0.02065	3356.93	-0.09735	3356.93	-0.14145	3356.93	-0.21152
	3314.06	0.01718	3357.03	-0.09707	3357.03	-0.14304	3357.03	-0.20728
	3314.26	0.01732	3357.13	-0.09641	3357.13	-0.13939	3357.13	-0.19703
	3314.45	0.01988	3357.23	-0.09229	3357.23	-0.13191	3357.23	-0.1861
	3314.65	0.02232	3357.32	-0.08215	3357.32	-0.12487	3357.32	-0.17801
	3314.84	0.02322	3357.42	-0.06501	3357.42	-0.121	3357.42	-0.1694
	3315.04	0.02255	3357.52	-0.03993	3357.52	-0.11952	3357.52	-0.15946
	3315.23	0.01934	3357.62	-0.01184	3357.62	-0.11655	3357.62	-0.14986
	3315.43	0.01266	3357.71	0.01376	3357.71	-0.1119	3357.71	-0.14058
	3315.62	0.00497	3357.81	0.03483	3357.81	-0.10733	3357.81	-0.13083
	3315.82	-0.00574	3357.91	0.05372	3357.91	-0.10077	3357.91	-0.1185
	3316.02	-0.02335	3358.01	0.07274	3358.01	-0.08965	3358.01	-0.10367
	3316.21	-0.04385	3358.11	0.09018	3358.11	-0.07769	3358.11	-0.08941
	3316.41	-0.06175	3358.2	0.10459	3358.2	-0.05952	3358.2	-0.07928
	3316.6	-0.07342	3358.3	0.11928	3358.3	-0.03417	3358.3	-0.06898
	3316.8	-0.08083	3358.4	0.13499	3358.4	-0.00598	3358.4	-0.05723
	3316.99	-0.08843	3358.5	0.15153	3358.5	0.0264	3358.5	-0.04561
	3317.19	-0.09805	3358.59	0.16876	3358.59	0.05964	3358.59	-0.03339
	3317.38	-0.10575	3358.69	0.19072	3358.69	0.08559	3358.69	-0.01959
	3317.58	-0.11017	3358.79	0.22284	3358.79	0.10523	3358.79	-0.00219
	3317.77	-0.10771	3358.89	0.262	3358.89	0.1222	3358.89	0.01839
	3317.97	-0.09627	3358.98	0.30589	3358.98	0.13955	3358.98	0.04029
	3318.16	-0.08153	3359.08	0.34783	3359.08	0.15668	3359.08	0.06484
	3318.36	-0.06837	3359.18	0.37941	3359.18	0.17397	3359.18	0.08931
	3318.55	-0.05769	3359.28	0.40185	3359.28	0.18719	3359.28	0.11173
	3318.75	-0.04955	3359.38	0.41995	3359.38	0.1959	3359.38	0.13087
	3318.95	-0.04501	3359.47	0.42969	3359.47	0.20337	3359.47	0.14595
	3319.14	-0.04238	3359.57	0.4296	3359.57	0.20721	3359.57	0.15516
	3319.34	-0.0411	3359.67	0.42194	3359.67	0.20244	3359.67	0.15679
	3319.53	-0.04109	3359.77	0.41222	3359.77	0.19036	3359.77	0.15302
	3319.73	-0.04521	3359.86	0.39879	3359.86	0.17337	3359.86	0.14449
	3319.92	-0.05291	3359.96	0.38058	3359.96	0.15411	3359.96	0.13017
	3320.12	-0.0621	3360.06	0.36412	3360.06	0.13329	3360.06	0.11328
	3320.31	-0.06943	3360.16	0.35156	3360.16	0.11546	3360.16	0.09536
	3320.51	-0.07279	3360.25	0.34881	3360.25	0.10654	3360.25	0.0771
	3320.7	-0.07197	3360.35	0.36526	3360.35	0.10887	3360.35	0.06314
	3320.9	-0.06505	3360.45	0.4069	3360.45	0.12921	3360.45	0.05852
	3321.09	-0.0555	3360.55	0.47676	3360.55	0.17605	3360.55	0.06473
	3321.29	-0.04679	3360.64	0.58121	3360.64	0.25325	3360.64	0.08735
	3321.48	-0.03704	3360.74	0.72193	3360.74	0.35652	3360.74	0.12908
	3321.68	-0.0288	3360.84	0.89305	3360.84	0.48124	3360.84	0.18442
	3321.88	-0.02625	3360.94	1.08762	3360.94	0.62471	3360.94	0.24546
	3322.07	-0.02654	3361.04	1.29566	3361.04	0.77995	3361.04	0.31228
	3322.27	-0.02662	3361.13	1.50128	3361.13	0.93682	3361.13	0.38183
	3322.46	-0.0259	3361.23	1.68684	3361.23	1.07918	3361.23	0.44904
	3322.66	-0.01878	3361.33	1.83734	3361.33	1.19643	3361.33	0.51122
	3322.85	-0.0082	3361.43	1.94718	3361.43	1.2872	3361.43	0.5626
	3323.05	0.00118	3361.52	2.01431	3361.52	1.34923	3361.52	0.59714
	3323.24	0.00573	3361.62	2.04048	3361.62	1.37855	3361.62	0.61626
	3323.44	0.00489	3361.72	2.02762	3361.72	1.37728	3361.72	0.62361
	3323.63	7e-05	3361.82	1.98468	3361.82	1.34989	3361.82	0.62236
	3323.83	-0.00632	3361.91	1.92145	3361.91	1.30268	3361.91	0.61161
	3324.02	-0.01014	3362.01	1.84387	3362.01	1.23959	3362.01	0.59308
	3324.22	-0.01281	3362.11	1.75404	3362.11	1.16829	3362.11	0.56512
	3324.41	-0.01574	3362.21	1.65318	3362.21	1.09737	3362.21	0.52908
	3324.61	-0.01465	3362.3	1.53872	3362.3	1.0253	3362.3	0.48863
	3324.8	-0.00992	3362.4	1.40641	3362.4	0.94036	3362.4	0.43999
	3325	-0.00213	3362.5	1.25126	3362.5	0.83835	3362.5	0.38151
	3325.2	0.00734	3362.6	1.07357	3362.6	0.72084	3362.6	0.31283
	3325.39	0.01922	3362.7	0.87585	3362.7	0.58836	3362.7	0.23598
	3325.59	0.03003	3362.79	0.66683	3362.79	0.44673	3362.79	0.15478
	3325.78	0.0363	3362.89	0.45416	3362.89	0.30043	3362.89	0.07402
	3325.98	0.03667	3362.99	0.24407	3362.99	0.15272	3362.99	-0.00091
	3326.17	0.03045	3363.09	0.0412	3363.09	0.00965	3363.09	-0.07005
	3326.37	0.02252	3363.18	-0.15115	3363.18	-0.12869	3363.18	-0.13554
	3326.56	0.02	3363.28	-0.33276	3363.28	-0.26422	3363.28	-0.20164
	3326.76	0.022	3363.38	-0.51197	3363.38	-0.39531	3363.38	-0.27039
	3326.95	0.02849	3363.48	-0.69272	3363.48	-0.51981	3363.48	-0.34006
	3327.15	0.03895	3363.57	-0.87668	3363.57	-0.63871	3363.57	-0.41081
	3327.34	0.05173	3363.67	-1.06616	3363.67	-0.7598	3363.67	-0.48091
	3327.54	0.06372	3363.77	-1.25965	3363.77	-0.88786	3363.77	-0.5515
	3327.73	0.0714	3363.87	-1.45466	3363.87	-1.02058	3363.87	-0.62841
	3327.93	0.07172	3363.96	-1.64619	3363.96	-1.15459	3363.96	-0.71003
	3328.12	0.06481	3364.06	-1.82666	3364.06	-1.28549	3364.06	-0.79026
	3328.32	0.05527	3364.16	-1.98621	3364.16	-1.41013	3364.16	-0.86745
	3328.52	0.04861	3364.26	-2.11624	3364.26	-1.51944	3364.26	-0.93754
	3328.71	0.04913	3364.36	-2.21328	3364.36	-1.60721	3364.36	-0.99878
	3328.91	0.05744	3364.45	-2.27481	3364.45	-1.67004	3364.45	-1.04673
	3329.1	0.06785	3364.55	-2.29843	3364.55	-1.70363	3364.55	-1.07656
	3329.3	0.07577	3364.65	-2.28213	3364.65	-1.70394	3364.65	-1.08721
	3329.49	0.07952	3364.75	-2.22972	3364.75	-1.67602	3364.75	-1.08382
	3329.69	0.07958	3364.84	-2.14588	3364.84	-1.6239	3364.84	-1.06825
	3329.88	0.07818	3364.94	-2.03777	3364.94	-1.55105	3364.94	-1.03954
	3330.08	0.0742	3365.04	-1.91357	3365.04	-1.46236	3365.04	-0.99743
	3330.27	0.06615	3365.14	-1.78235	3365.14	-1.36445	3365.14	-0.9423
	3330.47	0.05447	3365.23	-1.64875	3365.23	-1.26143	3365.23	-0.87684
	3330.66	0.04221	3365.33	-1.51773	3365.33	-1.15823	3365.33	-0.80486
	3330.86	0.02992	3365.43	-1.39123	3365.43	-1.05863	3365.43	-0.72857
	3331.05	0.01617	3365.53	-1.26719	3365.53	-0.96266	3365.53	-0.65364
	3331.25	-0.00051	3365.62	-1.14956	3365.62	-0.87122	3365.62	-0.58506
	3331.45	-0.01714	3365.72	-1.03974	3365.72	-0.78523	3365.72	-0.52275
	3331.64	-0.0283	3365.82	-0.93535	3365.82	-0.70453	3365.82	-0.46915
	3331.84	-0.03461	3365.92	-0.83377	3365.92	-0.62834	3365.92	-0.42236
	3332.03	-0.0401	3366.02	-0.74023	3366.02	-0.55769	3366.02	-0.37693
	3332.23	-0.04393	3366.11	-0.65815	3366.11	-0.49473	3366.11	-0.33622
	3332.42	-0.04819	3366.21	-0.58869	3366.21	-0.44156	3366.21	-0.30712
	3332.62	-0.05624	3366.31	-0.53149	3366.31	-0.3962	3366.31	-0.28059
	3332.81	-0.06733	3366.41	-0.48682	3366.41	-0.35569	3366.41	-0.2557
	3333.01	-0.07637	3366.5	-0.44893	3366.5	-0.3254	3366.5	-0.23701
	3333.2	-0.08241	3366.6	-0.4165	3366.6	-0.30744	3366.6	-0.22571
	3333.4	-0.08216	3366.7	-0.3915	3366.7	-0.29666	3366.7	-0.22187
	3333.59	-0.07642	3366.8	-0.37405	3366.8	-0.29047	3366.8	-0.22216
	3333.79	-0.06603	3366.89	-0.36671	3366.89	-0.28596	3366.89	-0.22451
	3333.98	-0.052	3366.99	-0.36451	3366.99	-0.28122	3366.99	-0.22895
	3334.18	-0.03504	3367.09	-0.36437	3367.09	-0.27697	3367.09	-0.23653
	3334.38	-0.01922	3367.19	-0.36345	3367.19	-0.27663	3367.19	-0.24704
	3334.57	-0.00725	3367.29	-0.35859	3367.29	-0.28128	3367.29	-0.2615
	3334.77	0.0004	3367.38	-0.34954	3367.38	-0.28372	3367.38	-0.27855
	3334.96	0.00544	3367.48	-0.33721	3367.48	-0.28306	3367.48	-0.29712
	3335.16	0.00699	3367.58	-0.32382	3367.58	-0.27996	3367.58	-0.3125
	3335.35	0.00633	3367.68	-0.31188	3367.68	-0.27536	3367.68	-0.326
	3335.55	0.00536	3367.77	-0.30203	3367.77	-0.26775	3367.77	-0.33515
	3335.74	0.00771	3367.87	-0.29241	3367.87	-0.25866	3367.87	-0.33813
	3335.94	0.01534	3367.97	-0.28528	3367.97	-0.25337	3367.97	-0.33748
	3336.13	0.02042	3368.07	-0.28168	3368.07	-0.24927	3368.07	-0.33681
	3336.33	0.02378	3368.16	-0.27925	3368.16	-0.24317	3368.16	-0.33698
	3336.52	0.03108	3368.26	-0.27704	3368.26	-0.2377	3368.26	-0.33339
	3336.72	0.03992	3368.36	-0.27882	3368.36	-0.2298	3368.36	-0.32454
	3336.91	0.04767	3368.46	-0.2824	3368.46	-0.2228	3368.46	-0.31359
	3337.11	0.05197	3368.55	-0.28442	3368.55	-0.21742	3368.55	-0.30007
	3337.3	0.05093	3368.65	-0.2819	3368.65	-0.21278	3368.65	-0.2852
	3337.5	0.04562	3368.75	-0.27659	3368.75	-0.20848	3368.75	-0.27295
	3337.7	0.03591	3368.85	-0.26822	3368.85	-0.20498	3368.85	-0.2605
	3337.89	0.02671	3368.95	-0.25752	3368.95	-0.2052	3368.95	-0.24673
	3338.09	0.0181	3369.04	-0.24333	3369.04	-0.20832	3369.04	-0.23202
	3338.28	0.01108	3369.14	-0.22857	3369.14	-0.21339	3369.14	-0.22017
	3338.48	0.00761	3369.24	-0.21577	3369.24	-0.21948	3369.24	-0.21253
	3338.67	0.0092	3369.34	-0.20519	3369.34	-0.22733	3369.34	-0.20862
	3338.87	0.01268	3369.43	-0.19524	3369.43	-0.23515	3369.43	-0.20194
	3339.06	0.0128	3369.53	-0.18372	3369.53	-0.23706	3369.53	-0.19203
	3339.26	0.01065	3369.63	-0.1706	3369.63	-0.23796	3369.63	-0.18405
	3339.45	0.00718	3369.73	-0.15704	3369.73	-0.23684	3369.73	-0.17657
	3339.65	0.0039	3369.82	-0.14775	3369.82	-0.22894	3369.82	-0.16632
	3339.84	-0.00034	3369.92	-0.1412	3369.92	-0.21928	3369.92	-0.15506
	3340.04	-0.00409	3370.02	-0.13474	3370.02	-0.20948	3370.02	-0.14396
	3340.23	-0.01189	3370.12	-0.12783	3370.12	-0.19752	3370.12	-0.13405
	3340.43	-0.02376	3370.21	-0.12167	3370.21	-0.1848	3370.21	-0.127
	3340.62	-0.03519	3370.31	-0.11513	3370.31	-0.17584	3370.31	-0.11962
	3340.82	-0.04216	3370.41	-0.10544	3370.41	-0.16777	3370.41	-0.1107
	3341.02	-0.04708	3370.51	-0.09607	3370.51	-0.15723	3370.51	-0.10348
	3341.21	-0.04871	3370.61	-0.09004	3370.61	-0.14343	3370.61	-0.09851
	3341.41	-0.04815	3370.7	-0.08909	3370.7	-0.12726	3370.7	-0.09673
	3341.6	-0.04602	3370.8	-0.09158	3370.8	-0.11426	3370.8	-0.0994
	3341.8	-0.04336	3370.9	-0.09379	3370.9	-0.10702	3370.9	-0.10594
	3341.99	-0.04052	3371	-0.09476	3371	-0.10255	3371	-0.11635
	3342.19	-0.03594	3371.09	-0.09441	3371.09	-0.09688	3371.09	-0.12714
	3342.38	-0.02866	3371.19	-0.09195	3371.19	-0.08841	3371.19	-0.1397
	3342.58	-0.02117	3371.29	-0.08396	3371.29	-0.07819	3371.29	-0.15367
	3342.77	-0.01185	3371.39	-0.06995	3371.39	-0.06792	3371.39	-0.16341
	3342.97	-0.00412	3371.48	-0.05529	3371.48	-0.05595	3371.48	-0.1653
	3343.16	-0.00268	3371.58	-0.04206	3371.58	-0.04305	3371.58	-0.16395
	3343.36	-0.00458	3371.68	-0.02948	3371.68	-0.031	3371.68	-0.15895
	3343.55	-0.00463	3371.78	-0.01506	3371.78	-0.01937	3371.78	-0.15247
	3343.75	-0.00095	3371.88	-2e-05	3371.88	-0.00585	3371.88	-0.14454
	3343.95	0.00656	3371.97	0.01369	3371.97	0.00761	3371.97	-0.13299
	3344.14	0.01556	3372.07	0.02501	3372.07	0.01717	3372.07	-0.11782
	3344.34	0.02411	3372.17	0.03674	3372.17	0.02352	3372.17	-0.10449
	3344.53	0.03087	3372.27	0.05192	3372.27	0.02806	3372.27	-0.09663
	3344.73	0.03519	3372.36	0.06705	3372.36	0.03157	3372.36	-0.08996
	3344.92	0.0368	3372.46	0.08125	3372.46	0.0392	3372.46	-0.08655
	3345.12	0.03699	3372.56	0.09762	3372.56	0.05382	3372.56	-0.08766
	3345.31	0.03931	3372.66	0.11677	3372.66	0.06786	3372.66	-0.08896
	3345.51	0.04141	3372.75	0.1373	3372.75	0.07784	3372.75	-0.0904
	3345.7	0.0386	3372.85	0.15671	3372.85	0.08619	3372.85	-0.09165
	3345.9	0.03418	3372.95	0.1763	3372.95	0.09412	3372.95	-0.0901
	3346.09	0.03241	3373.05	0.19397	3373.05	0.09916	3373.05	-0.08197
	3346.29	0.0303	3373.14	0.20771	3373.14	0.0982	3373.14	-0.07061
	3346.48	0.0259	3373.24	0.21668	3373.24	0.09381	3373.24	-0.05915
	3346.68	0.01721	3373.34	0.22296	3373.34	0.08948	3373.34	-0.05125
	3346.88	0.00523	3373.44	0.22153	3373.44	0.08397	3373.44	-0.04703
	3347.07	-0.00823	3373.54	0.20868	3373.54	0.07875	3373.54	-0.04308
	3347.27	-0.02344	3373.63	0.18792	3373.63	0.07443	3373.63	-0.0399
	3347.46	-0.04185	3373.73	0.16455	3373.73	0.06925	3373.73	-0.04024
	3347.66	-0.06112	3373.83	0.13861	3373.83	0.05812	3373.83	-0.04223
	3347.85	-0.07851	3373.93	0.10843	3373.93	0.04021	3373.93	-0.04406
	3348.05	-0.08924	3374.02	0.07661	3374.02	0.01797	3374.02	-0.04588
	3348.24	-0.09155	3374.12	0.04992	3374.12	-0.00628	3374.12	-0.04953
	3348.44	-0.0879	3374.22	0.03107	3374.22	-0.03106	3374.22	-0.05366
	3348.63	-0.08093	3374.32	0.021	3374.32	-0.05341	3374.32	-0.05562
	3348.83	-0.0698	3374.41	0.01961	3374.41	-0.06911	3374.41	-0.05634
	3349.02	-0.05485	3374.51	0.02811	3374.51	-0.07413	3374.51	-0.05806
	3349.22	-0.03925	3374.61	0.04802	3374.61	-0.06238	3374.61	-0.058
	3349.41	-0.02459	3374.71	0.07637	3374.71	-0.03832	3374.71	-0.05625
	3349.61	-0.01098	3374.8	0.10722	3374.8	-0.00866	3374.8	-0.04977
	3349.8	0.00145	3374.9	0.14415	3374.9	0.02617	3374.9	-0.04057
	3350	0.00919	3375	0.18831	3375	0.06432	3375	-0.03203
	3350.2	0.00954	3375.1	0.24761	3375.1	0.10703	3375.1	-0.02286
	3350.39	0.00766	3375.2	0.32686	3375.2	0.15728	3375.2	-0.00956
	3350.59	0.00732	3375.29	0.42452	3375.29	0.21754	3375.29	0.0152
	3350.78	0.00964	3375.39	0.53981	3375.39	0.2915	3375.39	0.05318
	3350.98	0.01001	3375.49	0.67362	3375.49	0.3791	3375.49	0.10097
	3351.17	0.00675	3375.59	0.82082	3375.59	0.47764	3375.59	0.15819
	3351.37	0.00173	3375.68	0.97308	3375.68	0.58544	3375.68	0.22215
	3351.56	-0.00498	3375.78	1.12119	3375.78	0.69922	3375.78	0.28715
	3351.76	-0.01201	3375.88	1.25865	3375.88	0.81273	3375.88	0.34424
	3351.95	-0.01942	3375.98	1.37585	3375.98	0.91875	3375.98	0.39
	3352.15	-0.02594	3376.07	1.46196	3376.07	1.0084	3376.07	0.42399
	3352.34	-0.03241	3376.17	1.50981	3376.17	1.07105	3376.17	0.44322
	3352.54	-0.03917	3376.27	1.51269	3376.27	1.09868	3376.27	0.44449
	3352.73	-0.0486	3376.37	1.4671	3376.37	1.08823	3376.37	0.42716
	3352.93	-0.06013	3376.46	1.37442	3376.46	1.03836	3376.46	0.39485
	3353.12	-0.07268	3376.56	1.23567	3376.56	0.95257	3376.56	0.34781
	3353.32	-0.07998	3376.66	1.04802	3376.66	0.83342	3376.66	0.28617
	3353.52	-0.07648	3376.76	0.81698	3376.76	0.68238	3376.76	0.20842
	3353.71	-0.06571	3376.86	0.55315	3376.86	0.50293	3376.86	0.11308
	3353.91	-0.05261	3376.95	0.26764	3376.95	0.30317	3376.95	0.00245
	3354.1	-0.04013	3377.05	-0.03225	3377.05	0.09511	3377.05	-0.12016
	3354.3	-0.03077	3377.15	-0.33928	3377.15	-0.11638	3377.15	-0.24865
	3354.49	-0.02538	3377.25	-0.63992	3377.25	-0.32718	3377.25	-0.37613
	3354.69	-0.02278	3377.34	-0.92141	3377.34	-0.53128	3377.34	-0.49744
	3354.88	-0.02256	3377.44	-1.17495	3377.44	-0.72323	3377.44	-0.60806
	3355.08	-0.01912	3377.54	-1.39085	3377.54	-0.89559	3377.54	-0.70134
	3355.27	-0.01008	3377.64	-1.56136	3377.64	-1.04046	3377.64	-0.77204
	3355.47	0.00266	3377.73	-1.68296	3377.73	-1.14848	3377.73	-0.81617
	3355.66	0.01599	3377.83	-1.75307	3377.83	-1.21422	3377.83	-0.83762
	3355.86	0.02757	3377.93	-1.77579	3377.93	-1.24244	3377.93	-0.84139
	3356.05	0.03253	3378.03	-1.75531	3378.03	-1.23843	3378.03	-0.82982
	3356.25	0.03269	3378.12	-1.69565	3378.12	-1.20481	3378.12	-0.80169
	3356.45	0.03146	3378.22	-1.60527	3378.22	-1.14792	3378.22	-0.76068
	3356.64	0.02664	3378.32	-1.49413	3378.32	-1.07436	3378.32	-0.71083
	3356.84	0.02015	3378.42	-1.36951	3378.42	-0.98918	3378.42	-0.65632
	3357.03	0.01323	3378.52	-1.23736	3378.52	-0.89952	3378.52	-0.6002
	3357.23	0.00601	3378.61	-1.10596	3378.61	-0.81176	3378.61	-0.54375
	3357.42	0.00025	3378.71	-0.97657	3378.71	-0.72689	3378.71	-0.48484
	3357.62	-0.00462	3378.81	-0.85419	3378.81	-0.64581	3378.81	-0.42652
	3357.81	-0.00895	3378.91	-0.74603	3378.91	-0.56737	3378.91	-0.37349
	3358.01	-0.01191	3379	-0.65288	3379	-0.49335	3379	-0.32635
	3358.2	-0.01242	3379.1	-0.57295	3379.1	-0.42959	3379.1	-0.28278
	3358.4	-0.01002	3379.2	-0.50568	3379.2	-0.37636	3379.2	-0.24093
	3358.59	-0.00779	3379.3	-0.4506	3379.3	-0.33185	3379.3	-0.20586
	3358.79	-0.00785	3379.39	-0.40718	3379.39	-0.29167	3379.39	-0.18308
	3358.98	-0.01027	3379.49	-0.36929	3379.49	-0.25418	3379.49	-0.17075
	3359.18	-0.01363	3379.59	-0.33551	3379.59	-0.22025	3379.59	-0.16507
	3359.38	-0.01887	3379.69	-0.30169	3379.69	-0.19055	3379.69	-0.15936
	3359.57	-0.02199	3379.79	-0.27012	3379.79	-0.16352	3379.79	-0.15023
	3359.77	-0.01996	3379.88	-0.24315	3379.88	-0.14186	3379.88	-0.13759
	3359.96	-0.0137	3379.98	-0.22324	3379.98	-0.1267	3379.98	-0.12113
	3360.16	-0.00487	3380.08	-0.21132	3380.08	-0.11907	3380.08	-0.1041
	3360.35	0.00292	3380.18	-0.20551	3380.18	-0.11742	3380.18	-0.09316
	3360.55	0.01091	3380.27	-0.20472	3380.27	-0.11771	3380.27	-0.09231
	3360.74	0.02073	3380.37	-0.20471	3380.37	-0.1171	3380.37	-0.09484
	3360.94	0.02823	3380.47	-0.20541	3380.47	-0.11617	3380.47	-0.0958
	3361.13	0.03193	3380.57	-0.20795	3380.57	-0.11403	3380.57	-0.0908
	3361.33	0.03415	3380.66	-0.2098	3380.66	-0.10917	3380.66	-0.07963
	3361.52	0.03461	3380.76	-0.20732	3380.76	-0.10143	3380.76	-0.06581
	3361.72	0.03005	3380.86	-0.19758	3380.86	-0.09046	3380.86	-0.05287
	3361.91	0.02334	3380.96	-0.18236	3380.96	-0.08015	3380.96	-0.04161
	3362.11	0.01601	3381.05	-0.16257	3381.05	-0.07426	3381.05	-0.03364
	3362.3	0.00824	3381.15	-0.13971	3381.15	-0.0725	3381.15	-0.02845
	3362.5	0.00201	3381.25	-0.11893	3381.25	-0.0718	3381.25	-0.02494
	3362.7	-0.00064	3381.35	-0.10221	3381.35	-0.06819	3381.35	-0.01977
	3362.89	-0.0013	3381.45	-0.0909	3381.45	-0.06228	3381.45	-0.00931
	3363.09	-0.00115	3381.54	-0.08322	3381.54	-0.0582	3381.54	0.00511
	3363.28	0.00124	3381.64	-0.07543	3381.64	-0.05324	3381.64	0.01548
	3363.48	0.00512	3381.74	-0.06948	3381.74	-0.04483	3381.74	0.01995
	3363.67	0.00852	3381.84	-0.06787	3381.84	-0.03228	3381.84	0.01985
	3363.87	0.01348	3381.93	-0.0691	3381.93	-0.0162	3381.93	0.01424
	3364.06	0.02065	3382.03	-0.07102	3382.03	-0.00439	3382.03	0.00371
	3364.26	0.02467	3382.13	-0.07449	3382.13	-0.00226	3382.13	-0.00965
	3364.45	0.02699	3382.23	-0.0784	3382.23	-0.00721	3382.23	-0.02723
	3364.65	0.03036	3382.32	-0.08174	3382.32	-0.01754	3382.32	-0.04784
	3364.84	0.02985	3382.42	-0.08628	3382.42	-0.0281	3382.42	-0.07092
	3365.04	0.02962	3382.52	-0.09333	3382.52	-0.0338	3382.52	-0.09347
	3365.23	0.0322	3382.62	-0.10163	3382.62	-0.03915	3382.62	-0.11226
	3365.43	0.03602	3382.71	-0.10884	3382.71	-0.04834	3382.71	-0.129
	3365.62	0.03846	3382.81	-0.11281	3382.81	-0.06021	3382.81	-0.14469
	3365.82	0.04017	3382.91	-0.11476	3382.91	-0.0724	3382.91	-0.15815
	3366.02	0.03976	3383.01	-0.12423	3383.01	-0.08585	3383.01	-0.16882
	3366.21	0.04015	3383.11	-0.13564	3383.11	-0.10029	3383.11	-0.1778
	3366.41	0.04299	3383.2	-0.1439	3383.2	-0.11417	3383.2	-0.18555
	3366.6	0.04412	3383.3	-0.14962	3383.3	-0.12906	3383.3	-0.19043
	3366.8	0.04241	3383.4	-0.15672	3383.4	-0.14452	3383.4	-0.19703
	3366.99	0.03617	3383.5	-0.16254	3383.5	-0.15674	3383.5	-0.20739
	3367.19	0.02746	3383.59	-0.16395	3383.59	-0.16035	3383.59	-0.21764
	3367.38	0.01631	3383.69	-0.16146	3383.69	-0.15527	3383.69	-0.22568
	3367.58	0.00167	3383.79	-0.15612	3383.79	-0.14647	3383.79	-0.23166
	3367.77	-0.01286	3383.89	-0.14782	3383.89	-0.14245	3383.89	-0.23811
	3367.97	-0.02595	3383.98	-0.13959	3383.98	-0.1427	3383.98	-0.2477
	3368.16	-0.03455	3384.08	-0.13513	3384.08	-0.14641	3384.08	-0.25821
	3368.36	-0.0373	3384.18	-0.13933	3384.18	-0.15228	3384.18	-0.26644
	3368.55	-0.03739	3384.28	-0.15015	3384.28	-0.15582	3384.28	-0.26908
	3368.75	-0.03753	3384.38	-0.16408	3384.38	-0.15652	3384.38	-0.26674
	3368.95	-0.03525	3384.47	-0.17545	3384.47	-0.15506	3384.47	-0.26231
	3369.14	-0.02921	3384.57	-0.18026	3384.57	-0.15241	3384.57	-0.25525
	3369.34	-0.0238	3384.67	-0.17503	3384.67	-0.14801	3384.67	-0.24312
	3369.53	-0.01908	3384.77	-0.16581	3384.77	-0.14107	3384.77	-0.22796
	3369.73	-0.01005	3384.86	-0.15715	3384.86	-0.13362	3384.86	-0.21362
	3369.92	-0.00037	3384.96	-0.15024	3384.96	-0.1302	3384.96	-0.20192
	3370.12	0.005	3385.06	-0.14068	3385.06	-0.12636	3385.06	-0.18975
	3370.31	0.00264	3385.16	-0.12645	3385.16	-0.1214	3385.16	-0.18012
	3370.51	-0.00582	3385.25	-0.10945	3385.25	-0.12105	3385.25	-0.17509
	3370.7	-0.01401	3385.35	-0.09417	3385.35	-0.12849	3385.35	-0.17153
	3370.9	-0.01874	3385.45	-0.08849	3385.45	-0.14376	3385.45	-0.16988
	3371.09	-0.02031	3385.55	-0.09121	3385.55	-0.16528	3385.55	-0.17271
	3371.29	-0.01684	3385.64	-0.09427	3385.64	-0.1896	3385.64	-0.17758
	3371.48	-0.00952	3385.74	-0.0958	3385.74	-0.21283	3385.74	-0.18153
	3371.68	-0.00223	3385.84	-0.10135	3385.84	-0.23047	3385.84	-0.1838
	3371.88	-0.00093	3385.94	-0.11238	3385.94	-0.2418	3385.94	-0.18806
	3372.07	-0.00624	3386.04	-0.12257	3386.04	-0.24395	3386.04	-0.19309
	3372.27	-0.01566	3386.13	-0.12646	3386.13	-0.2402	3386.13	-0.19402
	3372.46	-0.02494	3386.23	-0.12362	3386.23	-0.23246	3386.23	-0.1897
	3372.66	-0.02919	3386.33	-0.11635	3386.33	-0.22459	3386.33	-0.18402
	3372.85	-0.02859	3386.43	-0.1102	3386.43	-0.21879	3386.43	-0.17872
	3373.05	-0.02358	3386.52	-0.10803	3386.52	-0.21227	3386.52	-0.1727
	3373.24	-0.01687	3386.62	-0.10609	3386.62	-0.20086	3386.62	-0.16763
	3373.44	-0.01066	3386.72	-0.10239	3386.72	-0.18935	3386.72	-0.16388
	3373.63	-0.00794	3386.82	-0.09915	3386.82	-0.17743	3386.82	-0.16228
	3373.83	-0.00882	3386.91	-0.09802	3386.91	-0.16419	3386.91	-0.1632
	3374.02	-0.01022	3387.01	-0.09573	3387.01	-0.14893	3387.01	-0.163
	3374.22	-0.01123	3387.11	-0.09157	3387.11	-0.13452	3387.11	-0.16032
	3374.41	-0.00837	3387.21	-0.08531	3387.21	-0.12595	3387.21	-0.15541
	3374.61	-0.00274	3387.3	-0.08105	3387.3	-0.12435	3387.3	-0.14917
	3374.8	0.00106	3387.4	-0.07859	3387.4	-0.12374	3387.4	-0.14484
	3375	0.00185	3387.5	-0.07883	3387.5	-0.1268	3387.5	-0.14501
	3375.2	-0.00032	3387.6	-0.08101	3387.6	-0.13075	3387.6	-0.14874
	3375.39	-0.00601	3387.7	-0.08428	3387.7	-0.13101	3387.7	-0.15073
	3375.59	-0.00859	3387.79	-0.08809	3387.79	-0.13	3387.79	-0.14671
	3375.78	-0.00469	3387.89	-0.09284	3387.89	-0.13324	3387.89	-0.13602
	3375.98	0.00158	3387.99	-0.09913	3387.99	-0.13837	3387.99	-0.12291
	3376.17	0.00645	3388.09	-0.10316	3388.09	-0.14414	3388.09	-0.11298
	3376.37	0.00915	3388.18	-0.10572	3388.18	-0.14738	3388.18	-0.11264
	3376.56	0.01037	3388.28	-0.10629	3388.28	-0.14603	3388.28	-0.11876
	3376.76	0.01254	3388.38	-0.1051	3388.38	-0.1445	3388.38	-0.12388
	3376.95	0.0162	3388.48	-0.10341	3388.48	-0.14293	3388.48	-0.12753
	3377.15	0.02144	3388.57	-0.10569	3388.57	-0.1433	3388.57	-0.13122
	3377.34	0.02279	3388.67	-0.11112	3388.67	-0.14518	3388.67	-0.13492
	3377.54	0.02195	3388.77	-0.11658	3388.77	-0.14524	3388.77	-0.1395
	3377.73	0.02012	3388.87	-0.11962	3388.87	-0.13903	3388.87	-0.14565
	3377.93	0.01431	3388.96	-0.11682	3388.96	-0.12939	3388.96	-0.15051
	3378.12	0.0068	3389.06	-0.11272	3389.06	-0.12021	3389.06	-0.15417
	3378.32	-0.00175	3389.16	-0.10798	3389.16	-0.10846	3389.16	-0.15586
	3378.52	-0.01205	3389.26	-0.0981	3389.26	-0.09355	3389.26	-0.15268
	3378.71	-0.02383	3389.36	-0.08468	3389.36	-0.07716	3389.36	-0.14397
	3378.91	-0.0328	3389.45	-0.07548	3389.45	-0.06034	3389.45	-0.13708
	3379.1	-0.03724	3389.55	-0.0763	3389.55	-0.04475	3389.55	-0.13414
	3379.3	-0.03603	3389.65	-0.08452	3389.65	-0.03589	3389.65	-0.13161
	3379.49	-0.02769	3389.75	-0.09384	3389.75	-0.03409	3389.75	-0.129
	3379.69	-0.01564	3389.84	-0.09716	3389.84	-0.03552	3389.84	-0.12477
	3379.88	-0.00093	3389.94	-0.09595	3389.94	-0.03764	3389.94	-0.11953
	3380.08	0.01642	3390.04	-0.09311	3390.04	-0.03715	3390.04	-0.11645
	3380.27	0.03427	3390.14	-0.08819	3390.14	-0.03203	3390.14	-0.11356
	3380.47	0.04713	3390.23	-0.08494	3390.23	-0.02535	3390.23	-0.11182
	3380.66	0.05311	3390.33	-0.08437	3390.33	-0.02384	3390.33	-0.11567
	3380.86	0.05035	3390.43	-0.08472	3390.43	-0.02785	3390.43	-0.12225
	3381.05	0.04433	3390.53	-0.08314	3390.53	-0.03248	3390.53	-0.12474
	3381.25	0.03601	3390.62	-0.08096	3390.62	-0.03676	3390.62	-0.12059
	3381.45	0.02591	3390.72	-0.0803	3390.72	-0.04042	3390.72	-0.11116
	3381.64	0.01643	3390.82	-0.08138	3390.82	-0.04537	3390.82	-0.10183
	3381.84	0.00335	3390.92	-0.08148	3390.92	-0.05166	3390.92	-0.09635
	3382.03	-0.01168	3391.02	-0.07942	3391.02	-0.06002	3391.02	-0.09267
	3382.23	-0.02568	3391.11	-0.07723	3391.11	-0.06692	3391.11	-0.08946
	3382.42	-0.03711	3391.21	-0.07681	3391.21	-0.07236	3391.21	-0.08643
	3382.62	-0.04621	3391.31	-0.0761	3391.31	-0.07831	3391.31	-0.08385
	3382.81	-0.04974	3391.41	-0.07569	3391.41	-0.08548	3391.41	-0.08295
	3383.01	-0.04788	3391.5	-0.07709	3391.5	-0.09175	3391.5	-0.08517
	3383.2	-0.04719	3391.6	-0.08037	3391.6	-0.0954	3391.6	-0.08592
	3383.4	-0.04678	3391.7	-0.08356	3391.7	-0.09608	3391.7	-0.0845
	3383.59	-0.04361	3391.8	-0.08478	3391.8	-0.095	3391.8	-0.08278
	3383.79	-0.03856	3391.89	-0.08297	3391.89	-0.0932	3391.89	-0.07874
	3383.98	-0.03109	3391.99	-0.07792	3391.99	-0.08713	3391.99	-0.07336
	3384.18	-0.02362	3392.09	-0.07077	3392.09	-0.07796	3392.09	-0.06571
	3384.38	-0.01749	3392.19	-0.06611	3392.19	-0.06855	3392.19	-0.06004
	3384.57	-0.00846	3392.29	-0.06359	3392.29	-0.06184	3392.29	-0.06239
	3384.77	0.00552	3392.38	-0.06228	3392.38	-0.0603	3392.38	-0.07194
	3384.96	0.02119	3392.48	-0.06182	3392.48	-0.05728	3392.48	-0.08587
	3385.16	0.03446	3392.58	-0.06531	3392.58	-0.05214	3392.58	-0.10061
	3385.35	0.04777	3392.68	-0.07476	3392.68	-0.05243	3392.68	-0.1125
	3385.55	0.05932	3392.77	-0.08839	3392.77	-0.05971	3392.77	-0.12418
	3385.74	0.06628	3392.87	-0.10047	3392.87	-0.07211	3392.87	-0.13697
	3385.94	0.07016	3392.97	-0.11155	3392.97	-0.08294	3392.97	-0.14665
	3386.13	0.07191	3393.07	-0.11936	3393.07	-0.08373	3393.07	-0.15161
	3386.33	0.07125	3393.16	-0.124	3393.16	-0.07559	3393.16	-0.15709
	3386.52	0.06934	3393.26	-0.12716	3393.26	-0.06531	3393.26	-0.16616
	3386.72	0.06541	3393.36	-0.12645	3393.36	-0.05731	3393.36	-0.17661
	3386.91	0.05839	3393.46	-0.12096	3393.46	-0.0498	3393.46	-0.1855
	3387.11	0.05039	3393.55	-0.11171	3393.55	-0.04487	3393.55	-0.18805
	3387.3	0.04559	3393.65	-0.1009	3393.65	-0.04584	3393.65	-0.18097
	3387.5	0.04287	3393.75	-0.08843	3393.75	-0.04793	3393.75	-0.16772
	3387.7	0.04168	3393.85	-0.07558	3393.85	-0.05214	3393.85	-0.15364
	3387.89	0.04182	3393.95	-0.06261	3393.95	-0.05941	3393.95	-0.14256
	3388.09	0.04441	3394.04	-0.0532	3394.04	-0.06793	3394.04	-0.13326
	3388.28	0.05161	3394.14	-0.04636	3394.14	-0.07648	3394.14	-0.12488
	3388.48	0.05661	3394.24	-0.04078	3394.24	-0.08376	3394.24	-0.11736
	3388.67	0.05607	3394.34	-0.03415	3394.34	-0.09378	3394.34	-0.11137
	3388.87	0.05405	3394.43	-0.02866	3394.43	-0.10387	3394.43	-0.10782
	3389.06	0.04921	3394.53	-0.02403	3394.53	-0.11144	3394.53	-0.10823
	3389.26	0.04345	3394.63	-0.02206	3394.63	-0.11992	3394.63	-0.11038
	3389.45	0.03786	3394.73	-0.02045	3394.73	-0.12734	3394.73	-0.11464
	3389.65	0.03071	3394.82	-0.01785	3394.82	-0.12986	3394.82	-0.11966
	3389.84	0.02363	3394.92	-0.01882	3394.92	-0.12682	3394.92	-0.12393
	3390.04	0.01947	3395.02	-0.02248	3395.02	-0.12087	3395.02	-0.12706
	3390.23	0.01726	3395.12	-0.02545	3395.12	-0.11236	3395.12	-0.12712
	3390.43	0.01322	3395.21	-0.03159	3395.21	-0.10211	3395.21	-0.12725
	3390.62	0.00594	3395.31	-0.04374	3395.31	-0.09168	3395.31	-0.13077
	3390.82	-0.00128	3395.41	-0.05748	3395.41	-0.08466	3395.41	-0.13709
	3391.02	-0.0064	3395.51	-0.06971	3395.51	-0.08043	3395.51	-0.1438
	3391.21	-0.00721	3395.61	-0.08182	3395.61	-0.07894	3395.61	-0.14981
	3391.41	-0.00312	3395.7	-0.09155	3395.7	-0.07655	3395.7	-0.15498
	3391.6	0.00286	3395.8	-0.0984	3395.8	-0.07312	3395.8	-0.15684
	3391.8	0.00982	3395.9	-0.10148	3395.9	-0.06903	3395.9	-0.15635
	3391.99	0.01663	3396	-0.10099	3396	-0.06842	3396	-0.154
	3392.19	0.01891	3396.09	-0.09623	3396.09	-0.0704	3396.09	-0.14808
	3392.38	0.01742	3396.19	-0.0891	3396.19	-0.07395	3396.19	-0.13797
	3392.58	0.01006	3396.29	-0.08189	3396.29	-0.08086	3396.29	-0.12236
	3392.77	-0.00122	3396.39	-0.07696	3396.39	-0.09059	3396.39	-0.1076
	3392.97	-0.01307	3396.48	-0.07397	3396.48	-0.1044	3396.48	-0.09861
	3393.16	-0.01875	3396.58	-0.07201	3396.58	-0.12012	3396.58	-0.09512
	3393.36	-0.02277	3396.68	-0.07071	3396.68	-0.13204	3396.68	-0.09474
	3393.55	-0.02441	3396.78	-0.06997	3396.78	-0.13735	3396.78	-0.09527
	3393.75	-0.02317	3396.88	-0.07122	3396.88	-0.136	3396.88	-0.09735
	3393.95	-0.01916	3396.97	-0.07614	3396.97	-0.13064	3396.97	-0.09915
	3394.14	-0.01158	3397.07	-0.08499	3397.07	-0.12404	3397.07	-0.10237
	3394.34	-0.00107	3397.17	-0.09871	3397.17	-0.11623	3397.17	-0.1085
	3394.53	0.00942	3397.27	-0.1134	3397.27	-0.1074	3397.27	-0.11316
	3394.73	0.02023	3397.36	-0.12584	3397.36	-0.10083	3397.36	-0.11304
	3394.92	0.02855	3397.46	-0.13574	3397.46	-0.09712	3397.46	-0.10768
	3395.12	0.03133	3397.56	-0.14165	3397.56	-0.09568	3397.56	-0.09849
	3395.31	0.02793	3397.66	-0.14351	3397.66	-0.0965	3397.66	-0.08934
	3395.51	0.01845	3397.75	-0.14358	3397.75	-0.09921	3397.75	-0.08339
	3395.7	0.0052	3397.85	-0.14365	3397.85	-0.0993	3397.85	-0.08549
	3395.9	-0.0061	3397.95	-0.14357	3397.95	-0.09863	3397.95	-0.09415
	3396.09	-0.01518	3398.05	-0.14074	3398.05	-0.09957	3398.05	-0.10283
	3396.29	-0.02441	3398.14	-0.13375	3398.14	-0.0979	3398.14	-0.11122
	3396.48	-0.03394	3398.24	-0.12632	3398.24	-0.09329	3398.24	-0.11865
	3396.68	-0.04122	3398.34	-0.12163	3398.34	-0.09019	3398.34	-0.12333
	3396.88	-0.04363	3398.44	-0.11877	3398.44	-0.0868	3398.44	-0.12537
	3397.07	-0.04172	3398.54	-0.12085	3398.54	-0.08394	3398.54	-0.12515
	3397.27	-0.03746	3398.63	-0.12386	3398.63	-0.08265	3398.63	-0.12599
	3397.46	-0.03296	3398.73	-0.123	3398.73	-0.08133	3398.73	-0.12819
	3397.66	-0.02831	3398.83	-0.1174	3398.83	-0.07873	3398.83	-0.12895
	3397.85	-0.02094	3398.93	-0.11023	3398.93	-0.07982	3398.93	-0.12754
	3398.05	-0.01302	3399.02	-0.10135	3399.02	-0.08563	3399.02	-0.12635
	3398.24	-0.00773	3399.12	-0.09126	3399.12	-0.09108	3399.12	-0.12644
	3398.44	-0.00927	3399.22	-0.08073	3399.22	-0.09256	3399.22	-0.12656
	3398.63	-0.015	3399.32	-0.07094	3399.32	-0.09054	3399.32	-0.12684
	3398.83	-0.0205	3399.41	-0.06517	3399.41	-0.08547	3399.41	-0.13263
	3399.02	-0.02442	3399.51	-0.05879	3399.51	-0.08002	3399.51	-0.14492
	3399.22	-0.02695	3399.61	-0.04823	3399.61	-0.07634	3399.61	-0.16114
	3399.41	-0.03255	3399.71	-0.03466	3399.71	-0.07783	3399.71	-0.17565
	3399.61	-0.04405	3399.8	-0.02379	3399.8	-0.08471	3399.8	-0.18657
	3399.8	-0.05599	3399.9	-0.01849	3399.9	-0.09353	3399.9	-0.19428
