# Supplementary material for: Single-site iron-anchored amyloid hydrogels as catalytic platforms for alcohol detoxification
Source: Nat Nanotechnol. 2024 May 13;19(8):1168–77. doi: 10.1038/s41565-024-01657-7 (PMC11329373; doi:10.1038/s41565-024-01657-7)
Supplement: Supplementary file 6 — Source data for Fig. 4. [file 41565_2024_1657_MOESM6_ESM.xlsx]

## Sheet: Fig. 4d
Fig. 4d	Group	N=1	N=2	N=3	N=4	N=5	N=6	N=7	N=8
Tolerance time (min)	PBS	38	14	19	29	21	26	27	17
	AH	13	34	26	28	19	23	32	38
	FeSA@ AH	27	38	34	32	45	42	48	40
Sober-up time (min)	PBS	181	158	239	263	195	227	244	272
	AH	254	159	229	178	163	239	245	208
	FeSA@ AH	67	116	75	137	79	89	62	103

## Sheet: Fig. 4f
Fig. 4f	Group	N=1	N=2	N=3	N=4	N=5	N=6	N=7	N=8
Path length (mm)	blank	43.84	64.39	78.58	144.47	87.14	335.53	158.02	274.34
	PBS	175.36	609.14	415.96	654.31	670.34	982.45	993.75	1846.96
	AH	369.2	541.94	377.33	857.66	1060.66	678.92	779.17	737.62
	FeSA@ AH	48.87	115.28	144.18	172.51	239.42	173.53	259.79	531.56

## Sheet: Fig. 4g
Fig. 4g	Group	N=1	N=2	N=3	N=4	N=5	N=6	N=7	N=8
Latency (s)	blank	2.93	4.2	5.93	13.67	7.27	33.33	33.47	13.8
	PBS	22.2	36.27	56.33	47.67	51.67	62.8	120	120
	AH	24.67	40.4	79.87	120	55.8	76.27	53.8	70.27
	FeSA@ AH	2.27	16.67	16.27	13	15.13	18.67	25.2	28.93

## Sheet: Fig. 4h
Fig. 4h	Time	PBS		AH		FeSA@ AH
		Main	SEM	Main	SEM	Main	SEM
Blood alcohol (mg dL -1)	30	226.3	32.6	201.9	32.1	132.8	27.4
	60	304.7	28.4	283.3	28.9	181.7	28.6
	120	349.2	34.5	334.9	30.3	202.6	26.8
	180	326.6	29.3	319.8	29.6	174.4	29.9
	300	292.8	26.6	286.3	33.4	129.5	27.7

## Sheet: Fig. 4i
Fig. 4i	Time	PBS		AH		FeSA@ AH
		Main	SEM	Main	SEM	Main	SEM
Blood aldehyde (mg dL -1)	30	0.26	0.04	0.26	0.05	0.27	0.06
	60	0.33	0.04	0.36	0.05	0.34	0.04
	120	0.42	0.03	0.44	0.04	0.44	0.04
	180	0.39	0.03	0.37	0.03	0.38	0.02
	300	0.31	0.04	0.32	0.04	0.3	0.05

## Sheet: Fig. 4j
Fig. 4j	Group	N=1	N=2	N=3	N=4	N=5	N=6	N=7	N=8
Blood ALT (U L-1)	blank	33	32	24	26	37	23	26	28
	PBS	121	117	136	110	106	123	98	144
	AH	119	146	95	118	124	112	116	134
	FeSA@ AH	86	78	56	104	72	61	90	67
Blood AST (U L-1)	blank	62	82	73	86	90	79	69	78
	PBS	184	179	158	174	166	155	150	144
	AH	149	181	169	164	175	183	151	159
	FeSA@ AH	104	97	129	133	127	119	105	114
