# Supplementary material for: Single-site iron-anchored amyloid hydrogels as catalytic platforms for alcohol detoxification
Source: Nat Nanotechnol. 2024 May 13;19(8):1168–77. doi: 10.1038/s41565-024-01657-7 (PMC11329373; doi:10.1038/s41565-024-01657-7)
Supplement: Supplementary file 7 — Source data for Fig. 5. [file 41565_2024_1657_MOESM7_ESM.xlsx]

## Sheet: Fig. 5b
Fig. 5b	Time (day)	blank		PBS		AH		FeSA@ AH
		main	SEM	main	SEM	main	SEM	main	SEM
Body weight (g)	0	23.8	0.21	23.8	0.22	23.9	0.15	23.8	0.26
	2	24.1	0.24	24	0.25	24.1	0.19	24.1	0.21
	4	24.3	0.25	24.2	0.28	24.2	0.21	24.3	0.27
	6	24.5	0.28	24.3	0.26	24.3	0.22	24.4	0.28
	8	24.5	0.29	24.2	0.27	24.2	0.24	24.4	0.29
	10	24.6	0.26	24.1	0.24	24.2	0.19	24.5	0.25
	12	24.7	0.27	24.1	0.26	24.1	0.21	24.6	0.24
	14	24.7	0.25	24	0.29	24.1	0.22	24.5	0.29
	16	24.8	0.28	23.8	0.31	23.9	0.19	24.6	0.27

## Sheet: Fig. 5c
Fig. 5c	Group	N=1	N=2	N=3	N=4	N=5	N=6	N=7	N=8
H&E score (liver)	blank	0	0	0	0	0	1	0	0
	PBS	4	5	5	5	6	3	6	4
	AH	4	3	5	3	6	5	4	5
	FeSA@ AH	3	2	1	2	2	1	3	2

## Sheet: Fig. 5d
Fig. 5d	Group	N=1	N=2	N=3	N=4	N=5	N=6	N=7	N=8
Blood ALT (U L-1)	blank	49	56	32	54	42	47	39	58
	PBS	161	167	174	134	186	176	188	196
	AH	132	139	174	167	154	189	179	193
	FeSA@ AH	78	109	96	86	80	73	116	91
Blood AST (U L-1)	blank	103	131	133	181	139	181	117	156
	PBS	229	227	307	321	302	265	294	289
	AH	246	225	260	299	314	292	281	311
	FeSA@ AH	154	163	187	203	224	188	231	247

## Sheet: Fig. 5e
Fig. 5e	Group	N=1	N=2	N=3	N=4	N=5	N=6	N=7	N=8
H&E score (colon)	blank	0	2	1	1	1	1	1	1
	PBS	7	9	9	8	7	7	6	7
	AH	6	7	6	7	7	8	8	9
	FeSA@ AH	5	4	6	3	4	4	5	4

## Sheet: Fig. 5f
Fig. 5f	Group	N=1	N=2	N=3	N=4	N=5	N=6	N=7	N=8
Relative expression (IOD/area) of Claudinn-1	blank	33.1	34.8	36.9	31.2	28.8	30.9	31.2	32.8
	PBS	13.3	17.6	15.4	13.2	11.9	10.8	12.4	13.8
	AH	14.2	13.2	12.8	16.7	10.6	11.6	13.7	12.2
	FeSA@ AH	29.1	23.7	26.5	22.3	21.2	25.1	27.4	24.1
Relative expression (IOD/area) of Occludin	blank	30.4	27.9	29.1	32.5	34.1	33.6	30.9	33.1
	PBS	7.8	9.2	10.5	8.4	13.9	11.7	9.9	11.1
	AH	9.6	10.8	12.5	14.6	15.7	10.1	8.1	9.4
	FeSA@ AH	24.8	21.2	23.5	20.6	19.8	22.3	18.1	19.3
Relative expression (IOD/area) of ZO-1	blank	44.5	46.9	40.7	41.3	44.1	42.5	43.6	45.8
	PBS	20.1	18.2	16.4	22.5	23.7	21.9	20.9	21.4
	AH	18.9	21.6	19.7	23.4	21.5	24.1	22.6	17
	FeSA@ AH	31.8	29.5	27.4	28.6	30.2	26.5	34.1	35.8

## Sheet: Fig. 5h
Fig. 5h	Group	N=1	N=2	N=3	N=4	N=5	N=6	N=7	N=8
CoA abundance	blank	36113.2	34640	28709.3	32243.2	52805.6	20709.7	30637.5	23300.7
	PBS	32315.3	32952.4	26602.7	17822	17642.7	35358.3	13549.9	36901.2
	AH	22703.7	16475.3	19451.4	13065.1	23269.8	14189.1	14722.5	21492.8
	FeSA@ AH	13135.7	17156.9	15771.1	19089.6	19269.8	17872.3	18069.3	12490.3

## Sheet: Fig. 5i
Fig. 5i	Group	N=1	N=2	N=3	N=4	N=5	N=6	N=7	N=8
Blood LPS (EU mL-1)	blank	0.26	0.18	0.22	0.19	0.16	0.24	0.18	0.19
	PBS	0.39	0.31	0.35	0.34	0.43	0.47	0.44	0.41
	AH	0.46	0.44	0.3	0.36	0.32	0.39	0.4	0.38
	FeSA@ AH	0.26	0.29	0.19	0.21	0.23	0.32	0.26	0.35
